# Supplementary material for: AMPA receptor auxiliary subunits emerged during early vertebrate evolution by neo/subfunctionalization of unrelated proteins
Source: Open Biol. 2020 Oct 28;10(10):200234. doi: 10.1098/rsob.200234 (PMC7653359; doi:10.1098/rsob.200234)
Supplement: Table S1 [file rsob200234supp2.xls]

## Sheet: Legend
Supplementary Table 1 – Reference table of species and proteins used in the phylogenetic analysis of iGluRs.
Sheet#1: Gene and protein names of all molecules used in the phylogenetic analysis of CACNG-GSG1s
Sheet#2: Gene and protein names of all molecules used in the phylogenetic analysis of Cornichons
Sheet#3: Gene and protein names of all molecules used in the phylogenetic analysis of Shisas
Sheet#4: Gene and protein names of all molecules used in the phylogenetic analysis of Dispanin Cs

## Sheet: CACNG-GSG1 family
	Species	Name	Reference	Database
	Homo sapiens	CACNG1_Hsa	ENSG00000108878	Ensembl
		CACNG2_Hsa	ENSG00000166862
		CACNG3_Hsa	ENSG00000006116
		CACNG4_Hsa	ENSG00000075461
		CACNG5_Hsa	ENSG00000075429
		CACNG6_Hsa	ENSG00000130433
		CACNG7_Hsa	ENSG00000105605
		CACNG8_Hsa	ENSG00000142408
		GSG1_Hsa	ENSG00000111305
		GSG1L_Hsa	ENSG00000169181
		GSG1L2_Hsa	ENSG00000214978
	Mus musculus	CACNG1_Mmu	ENSMUSG00000020722	Ensembl
		CACNG2_Mmu	ENSMUSG00000019146
		CACNG3_Mmu	ENSMUSG00000066189
		CACNG4_Mmu	ENSMUSG00000020723
		CACNG5_Mmu	ENSMUSG00000040373
		CACNG6_Mmu	ENSMUSG00000078815
		CACNG7_Mmu	ENSMUSG00000069806
		CACNG8_Mmu	ENSMUSG00000053395
		GSG1_Mmu	ENSMUSG00000030206
		GSG1L_Mmu	ENSMUSG00000046182
		GSG1L2_Mmu	ENSMUSG00000097886
	Gallus gallus	CACNG1_Gga	ENSGALG00000027771	Ensembl
		CACNG2_Gga	ENSGALG00000031977
		CACNG3_Gga	ENSGALG00000038087
		CACNG4_Gga	ENSGALG00000026091
		CACNG5_Gga	ENSGALG00000003911
		CACNG7_Gga	ENSGALG00000054166
		GSG1_Gga	ENSGALG00000011802
		GSG1L_Gga	ENSGALG00000036373
		GSG1L2_Gga	ENSGALG00000042022
	Xenopus tropicalis	CACNG2_Xtr	ENSXETG00000031321	Ensembl
		GSG1_Xtr	ENSXETG00000032611
		GSG1L_Xtr	ENSXETG00000000130
		GSG1L2_Xtr	ENSXETG00000030347
	Danio rerio	CACNG1a_Dre	ENSDARG00000008772	Ensembl
		CACNG1b_Dre	ENSDARG00000052360
		CACNG2a_Dre	ENSDARG00000032565
		CACNG2b_Dre	ENSDARG00000102376
		CACNG3a_Dre	ENSDARG00000058460
		CACNG3b_Dre	ENSDARG00000076401
		CACNG4a_Dre	ENSDARG00000115540
		CACNG4b_Dre	ENSDARG00000074669
		CACNG5a_Dre	ENSDARG00000003326
		CACNG5b_Dre	ENSDARG00000039240
		CACNG6a_Dre	ENSDARG00000036457
		CACNG6b_Dre	ENSDARG00000046079
		CACNG7a_Dre	ENSDARG00000063006
		CACNG7b_Dre	ENSDARG00000070624
		CACNG8a_Dre	ENSDARG00000020450
		CACNG8b_Dre	ENSDARG00000070626
		GSG1L_Dre	ENSDARG00000037390
		GSG1L2a_Dre	ENSDARG00000086204
		GSG1L2b_Dre	ENSDARG00000045265
	Branchiostoma belcheri	TARPα_Bbe	029090R.t1	LanceletDb
		TARPβ_Bbe	029110F.t1
		GSG1_Bbe	249320R.t1
	Branchiostoma lanceolatum	TARP_Bla	BL23420	Ensembl Metazoa
		GSG1α_Bla	BL02025
		GSG1β_Bla	BL08102
	Branciostoma floridae	TARPα_Bfl	Brafl1|64584	Joint Genome Institute
		TARPβ_Bfl	Brafl1|69202
		TARPγ_Bfl	Brafl1|64581
		TARPδ_Bfl	Brafl1|69205
		GSG1α_Bfl	Brafl1|92074
		GSG1β_Bfl	Brafl1|80320
	Saccoglossus kowalevskii	TARPα_Sko	Sakowv30018222m	Metazome
		TARPβ_Sko	Sakowv30022374m
		GSG1_Sko	Sakowv30003995m
	Ptichodera flava	TARP_Pfl	pfl_40v0_9_20150316_1g10277.t1	Marine Genomics Unit
		GSG1_Pfl	pfl_40v0_9_20150316_1g17826.t1
		VDCC_Pfl	pfl_40v0_9_20150316_1g10274.t1
	Strongylocentrotus purpuratus	TARP_Spu	SPCACNG5L	Ensembl Metazoa
	Acanthaster planci	TARP_Apl	XM_022224682.1	NCBI – GeneBank
		GSG1_Apl	XM_022247652.1
	Lottia gigantea	TARPα_Lgi	LotgiG108597	Ensembl Metazoa
		TARPβ_Lgi	LotgiG155237
		TARPγ_Lgi	LotgiG64100
	Crassostea gigas	TARPα_Cgi	XM_011454268.2	NCBI – GeneBank
		TARPβ_Cgi	XM_011437453.2
		TARPγ_Cgi	XM_011450690.2
	Aplisia californica	TARPα_Aca	XM_005092267.2	NCBI – GeneBank
		TARPβ_Aca	XM_005100956.2
		TARPγ_Aca	XM_005112512.2
		VDCC_Aca	XM_013080425.1
	Capitella teleta	TARPα_Cte	CapteG200774	Ensembl Metazoa
		TARPβ_Cte	CapteG196114
		TARPγ_Cte	CapteG229215
		TARPδ_Cte	CapteG218139
		TARPε_Cte	CapteG214646
		TARPζ_Cte	CapteG156450
		VDCC_Cte	CapteG155151
		ProtCACNG_Cte	CapteG221665
	Strigamia maritima	TARP_Sma	SMAR006032	Ensembl Metazoa
	Apis melifera	TARP_Ame	STG1	Ensembl Metazoa
		ProtCACNG_Ame	GB55162
	Priapulus caudatus	TARPα_Pca	XM_014821093.1	NCBI – GeneBank
		TARPβ_Pca	XM_014808949.1
		ProtCACNG_Pca	XM_014810208.1

## Sheet: Cornichon family
	Species	Name	Reference	Database
	Homo sapiens	CNIH1_Hsa	ENSG00000100528	Ensembl
		CNIH2_Hsa	ENSG00000174871
		CNIH3_Hsa	ENSG00000143786
		CNIH4_Hsa	ENSG00000143771
	Mus musculus	CNIH1_Mmu	ENSMUSG00000015759	Ensembl
		CNIH2_Mmu	ENSMUSG00000024873
		CNIH3_Mmu	ENSMUSG00000026514
		CNIH4_Mmu	ENSMUSG00000062169
	Gallus gallus	CNIH1_Gga	ENSGALG00000035023	Ensembl
		CNIH3_Gga	ENSGALG00000009308
		CNIH4_Gga	ENSGALG00000030269
	Xenopus tropicalis	CNIH1_Xtr	ENSXETG00000012227	Ensembl
		CNIH2_Xtr	ENSXETG00000008423
		CNIH3_Xtr	ENSXETG00000039553
		CNIH4_Xtr	ENSXETG00000037711
	Danio rerio	CNIH1_Dre	ENSDARG00000020311	Ensembl
		CNIH2_Dre	ENSDARG00000043662
		CNIH3_Dre	ENSDARG00000014953
		CNIH4_Dre	ENSDARG00000087759
	Ciona intestinalis	CNIH1/2/3_Cin	ENSCING00000019572	Ensembl
		CNIH4_Cin	ENSCING00000009729
	Branchiostoma belcheri	CNIH1/2/3_Bbe	123040F.t1	LanceletDb
		CNIH4_Bbe	124060R.t1
	Branchiostoma lanceolatum	CNIH1/2/3_Bla	BL08407	Ensembl Metazoa
		CNIH4α_Bla	BL12232
		CNIH4β_Bla	BL05696
	Branciostoma floridae	CNIH1/2/3α_Bfl	Brafl1|216921	Joint Genome Institute
		CNIH1/2/3β_Bfl	Brafl1|264252
		CNIH4_Bfl	Brafl1|271153
	Saccoglossus kowalevskii	CNIH1/2/3_Sko	Sakowv30027993m	Metazome
		CNIH4_Sko	Sakowv30031236m
	Ptichodera flava	CNIH4_Pfl	pfl_40v0_9_20150316_1g14545.t1	Marine Genomics Unit
	Strongylocentrotus purpuratus	CNIH1/2/3_Spu	SP-CNIH	Ensembl Metazoa
	Acanthaster planci	CNIH1/2/3_Apl	XM_022247535.1	NCBI – GeneBank
	Lottia gigantea	CNIH1/2/3_Lgi	LotgiG107610	Ensembl Metazoa
		CNIH4_Lgi	LotgiG203935
	Crassostea gigas	CNIH1/2/3_Cgi	XM_011436514.2	NCBI – GeneBank
		CNIH4α_Cgi	XM_011457376.2
		CNIH4β_Cgi	XM_011457374.2
	Aplisia californica	CNIH1/2/3α_Aca	XM_013089435.1	NCBI – GeneBank
		CNIH1/2/3β_Aca	XM_005110825.2
		CNIH4_Aca	XM_005106771.2
	Capitella teleta	CNIH1/2/3_Cte	CapteG223226	Ensembl Metazoa
		CNIH4_Cte	CapteG227547
	Strigamia maritima	CNIH1/2/3_Sma	SMAR005687	Ensembl Metazoa
	Apis melifera	CNIH4_Ame	CNIR	Ensembl Metazoa
	Priapulus caudatus	CNIH1/2/3_Pca	XM_014822974.1	NCBI – GeneBank
		CNIH4_Pca	XM_014817058.1
	Nematostella Vectensis	CNIH1/2/3_Nve	NEMVEDRAFT_v1g131022	Ensembl Metazoa
		CNIH4_Nve	NEMVEDRAFT_v1g167432
	Orbicella faveolata	CNIH1/2/3_Ofa	XM_020748715.1	NCBI – GeneBank
		CNIH4_Ofa	XM_020747773.1
	Acropora digitifera	CNIH1/2/3_Adi	XM_015915298.1	NCBI – GeneBank
		CNIH4_Adi	XM_015914820.1
	Hydra magnipapillata	CNIH1/2/3_Hma	Hma2.212009	Metazome
	Trichoplax adhaerens	CNIH1/2/3_Tad	TriadG32287	Ensembl Metazoa
		CNIH4_Tad	TriadG32218
	Mnemiopsis leidyi	CNIH1/2/3_Mle	ML48161a	Ensembl Metazoa
	Leucoselenia complicata	CNIH1/2/3_Lco	lcpid253969_lcgid34562	Compagen
		CNIH4_Lco	lcpid105292_lcgid67319
	Oscarella carmela	CNIH1/2/3_Oca	comp48025_c0_seq1	Compagen
		CNIH4_Oca	comp27134_c0_seq2
	Amphimedon queenslandica	CNIH1/2/3_Aqu	Aqu2.1.40827	Ensembl Metazoa
		CNIH4_Aqu	Aqu2.1.40825
	Sycon cilliatum	CNIH4_Sci	scpid97339_scgid20460	Compagen
	Arabidopsis thaliana	CNIH1_Ath	AT3G12180	The Arabidopsis Information Resource (TAIR)
		CNIH2_Ath	AT1G12340
		CNIH3_Ath	AT1G62880
		CNIH4_Ath	AT1G12390
		CNIH5_Ath	AT4G12090

## Sheet: Shisa family
	Species	Name	Reference	Database
	Homo sapiens	Shisa2_Hsa	ENSG00000180730	Ensembl
		Shisa3_Hsa	ENSG00000178343
		Shisa4_Hsa	ENSG00000198892
		Shisa5_Hsa	ENSG00000164054
		Shisa6_Hsa	ENSG00000188803
		Shisa7_Hsa	ENSG00000187902
		Shisa8_Hsa	ENSG00000234965
		Shisa9_Hsa	ENSG00000237515
		ShisaL1_Hsa	ENSG00000138944
		ShisaL2A_Hsa	ENSG00000182183
		ShisaL2B_Hsa	ENSG00000145642
	Gallus gallus	Shisa2_Gga	ENSGALG00000043035	Ensembl
		Shisa3_Gga	ENSGALG00000045153
		Shisa4_Gga	ENSGALG00000032893
		Shisa5_Gga	ENSGALG00000004661
		Shisa6_Gga	ENSGALG00000034516
		Shisa8_Gga	ENSGALG00000045762
		Shisa9_Gga	ENSGALG00000035799
		ShisaL1_Gga	ENSGALG00000036598
		ShisaL2A_Gga	ENSGALG00000049577
	Xenopus tropicalis	Shisa1_Xtr	ENSXETG00000037647	Ensembl
		Shisa2_Xtr	ENSXETG00000040077
		Shisa3_Xtr	ENSXETG00000021072
		Shisa4_Xtr	ENSXETG00000026919
		Shisa7_Xtr	ENSXETG00000034740
		Shisa8_Xtr	ENSXETG00000032012
		Shisa9_Xtr	ENSXETG00000034623
		ShisaL2A_Xtr	ENSXETG00000033012
		ShisaL2B_Xtr	ENSXETG00000000462
	Danio rerio	Shisa2a_Dre	ENSDARG00000034138	Ensembl
		Shisa2b_Dre	ENSDARG00000088232
		Shisa3_Dre	ENSDARG00000075467
		Shisa4_Dre	ENSDARG00000006307
		Shisa5_Dre	ENSDARG00000013681
		Shisa6_Dre	ENSDARG00000115501
		Shisa7a_Dre	ENSDARG00000062462
		Shisa7b_Dre	ENSDARG00000063144
		Shisa8b_Dre	ENSDARG00000088204
		Shisa9a_Dre	ENSDARG00000045145
		Shisa9b_Dre	ENSDARG00000052642
		ShisaL1a_Dre	ENSDARG00000045594
		ShisaL1b_Dre	ENSDARG00000067710
		ShisaL2A_Dre	ENSDARG00000112217
	Branchiostoma belcheri	Shisa1/L1_Bbe	279710F.t1	LanceletDb
		ShisaL2α_Bbe	186750F.t1
		ShisaL2β_Bbe	186880R.t1
		ShisaL2γ_Bbe	279740F.t1
		ShisaL2δ_Bbe	056180R.t1
		ShisaL2ε_Bbe	186760R.t1
	Branchiostoma lanceolatum	ShisaL2α_Bla	BL31779	Ensembl Metazoa
		ShisaL2β_Bla	BL95578
		ShisaL2γ_Bla	BL95581
		ShisaL2δ_Bla	BL23022
		ShisaL2ε_Bla	BL56029
		ShisaL2ζ_Bla	BL21209
	Branciostoma floridae	Shisa1/L1_Bfl	Brafl1|107978	Joint Genome Institute
		ShisaL2α_Bfl	Brafl1|118183
		ShisaL2β_Bfl	Brafl1|103094
		ShisaL2γ_Bfl	Brafl1|118184
		ShisaL2δ_Bfl	Brafl1|108183
		ShisaL2ε_Bfl	Brafl1|76612
		ShisaL2ζ_Bfl	Brafl1|121391
		ShisaL2η_Bfl	Brafl1|66456
	Saccoglossus kowalevskii	Shisa1/L1α_Sko	Sakowv30044909m	Metazome
		Shisa1/L1β_Sko	Sakowv30044910m
		ShisaL2α_Sko	Sakowv30039199m
		ShisaL2β_Sko	Sakowv30039198m
		ShisaL2γ_Sko	Sakowv30022729m
		ShisaL2δ_Sko	Sakowv30022722m
		ShisaL2ε_Sko	Sakowv30032060m
		ShisaL2ζ_Sko	Sakowv30032051m
		ShisaL2η_Sko	Sakowv30032056m
		ShisaL2θ_Sko	Sakowv30044923m
		ShisaL2ι_Sko	Sakowv30044922m
		ShisaL2κ_Sko	Sakowv30044917m
		ShisaL2λ_Sko	Sakowv30044943m
		ShisaL2μ_Sko	Sakowv30033608m
		ShisaL2ν_Sko	Sakowv30044932m
		ShisaL2ξ_Sko	Sakowv30044920m
	Ptichodera flava	ShisaL2α_Pfl	pfl_40v0_9_20150316_1g19025.t1	Marine Genomics Unit
		ShisaL2β_Pfl	pfl_40v0_9_20150316_1g33818.t1
		ShisaL2γ_Pfl	pfl_40v0_9_20150316_1g29007.t1
		ShisaL2δ_Pfl	pfl_40v0_9_20150316_1g33817.t1
		ShisaL2ε_Pfl	pfl_40v0_9_20150316_1g11623.t1
	Strongylocentrotus purpuratus	ShisaL2_Spu	SPU_024991	Ensembl Metazoa
	Acanthaster planci	ShisaL2α_Apl	XM_022225288.1	NCBI – GeneBank
		ShisaL2β_Apl	gbr.43.12.t1	Marine Genomics Unit
	Aplisia californica	Shisa1/L1_Aca	XM_005093047.2	NCBI – GeneBank
	Capitella teleta	Shisa1/L1α_Cte	CapteG227393	Ensembl Metazoa
		Shisa1/L1β_Cte	CapteG218761
	Strigamia maritima	Shisa1/L1_Sma	SMAR007002	Ensembl Metazoa

## Sheet: Dispanin C family
	Species	Name	Reference	Database
	Homo sapiens	SynDIG1	ENSG00000101463	Ensembl
		SynDIG1L	ENSG00000183379
		TMEM91	ENSG00000142046
	Mus musculus	SynDIG1	ENSMUSG00000074736	Ensembl
		SynDIG1L	ENSMUSG00000071234
		TMEM91	ENSMUSG00000061702
	Gallus gallus	SynDIG1	ENSGALG00000039587	Ensembl
		SynDIG1L	ENSGALG00000010233
	Xenopus tropicalis	SynDIG1	ENSXETG00000034502	Ensembl
		TMEM91	ENSXETG00000040331
	Danio rerio	SynDIG1	ENSDARG00000100751	Ensembl
		SynDIG1L	ENSDARG00000042390
		TMEM91	ENSDARG00000068456
	Branchiostoma belcheri	DispaninC1_Bbe	078500R.t2	LanceletDb
		DispaninC2α_Bbe	219860R.t2
		DispaninC2β_Bbe	220710R.t1
		DispaninC2γ_Bbe	220720F.t2
		DispaninC2δ_Bbe	267710F.t1
		DispaninC2ε_Bbe	084230F.t1
		DispaninC2ζ_Bbe	084220F.t1
	Branchiostoma lanceolatum	DispaninC1_Bla	BL14295	Ensembl Metazoa
	Branciostoma floridae	DispaninC2α_Bfl	Brafl1|77241	Joint Genome Institute
		DispaninC2β_Bfl	Brafl1|124046
		DispaninC2γ_Bfl	Brafl1|241454
	Saccoglossus kowalevskii	DispaninC1_Sko	Sakowv30018070m	Metazome
	Strongylocentrotus purpuratus	DispaninC2α_Spu	SPU_010243	Ensembl Metazoa
		DispaninC2β_Spu	SPU_015479
	Lottia gigantea	DispaninC2_Lgi	LotgiG152722	Ensembl Metazoa
		DispaninC1/2_Lgi	LotgiG158349
	Crassostea gigas	DispaninC1_Cgi	XM_011448211.2	NCBI – GeneBank
	Capitella teleta	DispaninC2_Cte	CapteG228354	Ensembl Metazoa
	Hydra magnipapillata	DispaninC2_Hma	Hma2.228509	Metazome
	Mnemiopsis leidyi	DispaninC_Mle	ML076016a	Ensembl Metazoa
	Leucoselenia complicata	DispaninC2_Lco	lcpid205862_lcgid80044	Compagen
	Oscarella carmela	DispaninC1_Oca	comp39988_c1_seq6	Compagen
		DispaninC2_Oca	comp15703_c0_seq1
