# Supplementary material for: AMPA receptor auxiliary subunits emerged during early vertebrate evolution by neo/subfunctionalization of unrelated proteins
Source: Open Biol. 2020 Oct 28;10(10):200234. doi: 10.1098/rsob.200234 (PMC7653359; doi:10.1098/rsob.200234)
Supplement: File S2 [file rsob200234supp4.txt]

>123040F.t1_Bbe
--------------------------------MAFTFAAF-------------CYIVALLLSACLIFFAIWHIIAFD--ELKTDYKNPIDQCNSLNP-------------------------------------------LVLPEYIIHGFFCLLFLLAGEFFLLGSQHTTHCLPCIQICSQNDVGESLLS-----F-LYRCNALQDKYPRHSSQWYA---GRPVMSSPGLYDPTTIMNADVLSHCQREGWIKLAFYLLSFFYYLY----------------------------------SMIYAL--VS----------------------
>124060R.t1_Bbe
----------------------------------MTSDAV-------------LFILALLDCSGLLFLTVYFIITLS--DLECDYLNATQCCSKLNK-------------------------------------------WILPELIAHCTLTLLLLVSLHWVLFL------------------LNAPLAA-----WHIYR---------------FS---QIPS-GNTGVYDPTEIHNRGQLKTYMKESMAKLGFHLLCFFLYLY----------------------------------SMIYALIVVS----------------------
>Brafl1|264252_Bfl
--------------------------------MAFTFAAF-------------CYIVALLLSACLIFFAIWHIIAFD--ELKTDYKNPIDQCNSLNP-------------------------------------------LVLPEYIIHGFFCLLFLLAGEFFSLA------------------LNIPLIA-----YHVYR---------------YA---GRPVMSSPGLYDPTTIMNADVLSHCQREGWIKLAFYLLSFFYYLY----------------------------------SMIYAL--VSS---------------------
>Brafl1|216921_Bfl
--------------------------------MAFTFAAF-------------CYIVALLLSACLIFFAIWHVSISDSLDLYTDLNTDL-----FSQ-------------------------------------------LVLPEYIIHGFFCLLFLLAGEFFSLA------------------LNIPLIA-----YHVYR-------------------------------------------------WEE-------------------------------------------------------------------------------
>Brafl1|271153_Bfl
----------------------------------MTSDAV-------------LFILALLDCSALLFLTVYFIITLS--DLECDYLNATQCCSKLNK-------------------------------------------WILPELIAHCCLTLLMLVSLHWVLFL------------------LNAPLAA-----WHIYR---------------FS---QIPS-GNTGVYDPTEIHNRGQLKTYMKESMAKLGFHLLCFFLYLY----------------------------------SMIYALIVVST---------------------
>ENSCING00000019572_Cin
---------------------------------------------------------------FLIFFAIWQIIAFD--ELKTDYKNPIDQCNSLNP-------------------------------------------LVLPEYAIHVFYNLLFLWAFEWLTVL------------------LNLPLIA-----YNVYR---------------YS---KRPVMSGPGLYDPTTIMNADILSYCMKEGWGKLAFYLLSFFYYLY----------------------------------RMIYVL--VTY---------------------
>ENSCING00000009729_Cin
-----------------------------------MSEAL-------------LLCIALIDSAILLFLSVYFIITLS--DLECDFLNSSTCCAKLNR-------------------------------------------WVLPEVIAACFCPLVTIFAGHWILFI------------------VNLPFPI-----YLVNR---------------YL---KVSA-GNIGVFDPTEIHNRGLLKGHMKETMVKLGYYVVFFFIYLY----------------------------------SFVYVL--VSGGSSS-----------------
>pfl_40v0_9_20150316_1g14545.t1_Pfl
---------------------------------MVSSDAL-------------LFIFSLFDSAALLFLAVFFIITLS--DLECDYLNATTCCSRLNK-------------------------------------------WVLPEIIAHTVVVVLLVFNQCWFLFA------------------LNLPLAS-----YQMYR---------------YI---NIPS-GNTGLYDPTEIHNRGQLKSHMKIAMAKLGYHLIFFFIYMY----------------------------------SMILAL--LSRSDE------------------
>SP-CNIH_Spu
MSNCFKYSAIGEISISDLDENSIVVKCHTIIWDKEKRTSFTMPRTCCRRKKRGCHRVTLPVLVELTCMHLAFIIAFD--ELKTDYKNPIDQCNSLNP-------------------------------------------LVLPEYIIHIFYNVLFLIAGQLFTVV------------------LNLPLMG-----YHIYR---------------YA---NRPVMSGPGLYDATTIMNADILSRCMREGWIKLAFYLLSFFYYLY----------------------------------SMIYVL--VSS---------------------
>NEMVEDRAFT_v1g131022_Nve
----------------------------------MCFDSF-----------------------------LFQIIAFD--DLKTDYKNPVDLCNSLNP-------------------------------------------LVLPEMGIHAFITLLFLVGGQFTAVV------------------FNLPLIV-----YHVRR---------------YM---NRPMMSSPGIYDPTEVMNASELWKCQKEGWIKLAFYLVSFFYYLY----------------------------------R-------------------------------
>NEMVEDRAFT_v1g167432_Nve
-----------------------------------MSVAV-------------LYIFALLDGAALLFLTVFFIINLS--DLECDYINARTCCRRLNW-------------------------------------------FVLPELIAHGMLTVLLLFHYQWIFFV------------------LNAPLMG-----WHIYR---------------YI---NKPV-GNLGLYDPAEIHNRSQLKGFLKESMVKMGFHLVFFFLYLY----------------------------------SMIAAL--LADNEETAQES-------------
>LotgiG107610_Lgi
--------------------------------MAFTFAAF-------------CYIVALILTAVLIFFAIFHIIAFD--ELKTDYKNPIDQCSSLNPVSETYYIYYMLSLIFFVF------------------------QLVLPEYFIHMLFTFLFLCSFQFGSLL------------------FNLPLAV-----YHVHR---------------YM---TRPVMSSPGLYDPTSIMNADQLNRAQKEGWIKLAFYLLSFFYYLY----------------------------------SMIYVL--VSSS--------------------
>CapteG223226_Cte
--------------------------------MAFSFAAF-------------CYIVALILSAFLIFFVIYHIIAFD--ELKTDYKNPIDQCNSLNP-------------------------------------------LVLPEYILHLFYNVLFLFAWQWGTLI------------------LNVPLIA-----YHINR---------------YL---HRPVMSGPGLYDPTTIMNADELSRAQKEGWIKLAFYLLSFFYYLY----------------------------------SMIYEL--VSS---------------------
>CapteG227547_Cte
-----------------------------------MSDTI-------------VFLICLLDDTILLFLAVYYIITLS--DLECDYINATTCCSRLNK-------------------------------------------WIIPEIVCHVIEVFLLLISFHWIIFL------------------LTIPMTA-----WIIYH---------------YV---KTPS-GNIGVYDAAEIHNRQLLKSFMKEAMVKLGHHLVFFFIFLY----------------------------------SMIITL--LSG---------------------
>SMAR005687_Sma
--------------------------------MAFTFAAF-------------SYIAALILDAFLIFFAIFHIIAFD--ELKTDYKNPIDQCNSLNP----------------------------------------------VTRLTRIFHPHIFQSPIHHRGRM------------------VYINSKRSTDCVSHTEA---------------YLMYKNRPVMSSPGLYDPTTIMNADQLSKAQTEGWFKLAFYLLGFFYYLY------------------------------------------------------------------
>TriadG32287_Tad
---------------------------------AMSLELW-------------AFIIALILDAVLILMIVWHIIAFD--ELKTDFKNPVDLCNNLNPVSIITQLEIWLRIAAISRF------------------------LILPEYGIHLFFCFFFLVDGQIFALL------------------INLPVII-----YNIYR---------------YA---NRPFMTGPGLYDPTTVMNSTELAKHQKEGWAKLIFFILCFFYYLY----------------------------------RQVACE--IHIEYYFEI---------------
>ML48161a_Mle
---------------------------------------------------------------------------------------------------------------------------------------------------------------MQYLGIV------------------IMLPLTA-----YHAYR---------------YL---RRPRMSVLGVYDPTAVMNGDEMDRNKKEGFIKLALYLINFFAGLL----------------------------------WMILA---VSS---------------------
>LotgiG203935_Lgi
----------------------------------MGTDAM-------------LFIFALLDEGALLFLSVYFVITLS--DLESDYLNATTCCDKLNL-------------------------------------------WMLPEIIGQFLPSILFLITGHWILFL------------------LYTPLGA-----WLTFK---------------MA---TKPS-GNIGMFDPTEIHNRQQLKLYMRESLIRLGTHLFFFFVFLY----------------------------------LMIYNL--VKGDEVS-----------------
>CNIR_Ame
--------------------------------MGLISEPL-------------LFVLALIDTGSVLFLLVYFVITLS--DLECDYLNAQQCCSKLNT-------------------------------------------WVVPKLIAHLFLECLLLTHGQLILFL------------------VNLPMTL-----WLVYE---------------YS---GVPS-GNMGVYDPTEIHNRGQLKRHTRDCMIYLGYYLIFFFIYLY----------------------------------CMIIAL--LKGDPINRNEDGLLHVN-------
>TriadG32218_Tad
-----------------------------------MAQAA-------------VFVFALIDDCFLLFLAVYFIIELS--DLESDHINATTCCTRLNR-------------------------------------------WLLPEALAQLLTTVMLLLSFELMFLI------------------FTLPMTI-----FLVRR---------------II---TSRR-GHLGYYDPTEIYNRGLLKSHIKESMIKMAYYLFGFFIFLF----------------------------------RLEPKL--LHLD--------------------
>XM_022247535.1_Apl
--------------------------------MAFTFVAF-------------CYLLAMLLAAVLIFFAIFHIIAFD--ELKTDYKNPIDQCNSLNP-------------------------------------------LVLPEYIVHIFYNVLFLAAFQFGTLL------------------FNVPLIA-----YHIYR---------------YA---NRPVMSGPGLYDPTTIMNADVLSRCMREGWIKLAFYLISFFYYLY----------------------------------SMIYVL--VSS---------------------
>XM_014822974.1_Pca
--------------------------------MAFTFAAF-------------SYIAALILDAFLIFFAIFHVIAFD--ELKTDYKNPIDQCNSLNP-------------------------------------------LVLPEYIIHLFFNLLFLFAGEWFTII------------------LNIPLIA-----YHVHR---------------YL---HRPVMSGPGLYDPTTIMNADELSRCQREGWVKMGFYLLSFFYYLY----------------------------------SMIYVL--VSA---------------------
>XM_014817058.1_Pca
---------------------------------------------------------------------------------------------------------------------------------------------MGPELVAHGLLTIILLPTWHPILFL------------------INLPVLA-----CHCYR---------------FW---FIPR-GHLGQYDPAEIHNHGDLSRHMKESMAKLSFHLIIFFIYLY----------------------------------CMILTL--LKKGS-------------------
>XM_011436514.2_Cgi
--------------------------------MAFTFAAF-------------CYILALILTAVLIFFAIFHIIAFD--ELKTDYKNPIDQCGSLNP-------------------------------------------LVLPEYFIHILFTFLFITAMEWFTVL------------------LNIPLII-----YHIRR---------------YI---NRPVMSGPGLYDPTTIMNADELNRAQKEGWIKLAFYLISFFYYLY----------------------------------CMIYTL--VSG---------------------
>XM_011457376.2_Cgi
----------------------------------MGIDGL-------------LFILSVIDEGALLFLVVYFVITLS--DLECDYLNATTCCTRLNR-------------------------------------------FVLPEIIAQSALAVLLLITGHWILFL------------------LYIPCTA-----WIVYL---------------FV---TKPT-GNIGLYDPAEIHNRHQLKAYMRDNMIKMGVHLIFFFIFLY----------------------------------WMIYSL--IKGY--------------------
>XM_011457374.2_Cgi
----------------------------------MGIDGL-------------LFILSVIDEGALLFLVVYFVITLS--DLECDYLNATTCCTRLNR-------------------------------------------FVLPEIIAQSALAVLLLITGHWILFL------------------LYIPCTA-----WIVYL---------------FV---TKPT-GNIGLYDPAEIHNRHQLKAYMRDNMIKMGVHLIFFFIFLY----------------------------------WMIYSL--LKDDTTMFGVPAEKAKLTDDPYEL
>XM_013089435.1_Aca
--------------------------------MAFTFAAF-------------CYILALILTAVLIFFVIFHIIAFD--ELKTDYKNPIDQCNSLNP-------------------------------------------LVIPEYAIHIFFTFLFLLAFQLGTVL------------------FNMPLII-----YHIRR---------------YM---NRPVMSGMGLYDPTSIMNADELGRAQKEGWVKLGFYLISFFYYLY----------------------------------RYVCIW--HISGLFSILKF-------------
>XM_005110825.2_Aca
--------------------------------MAFTFAAF-------------CYILALILTAVLIFFVIFHIIAFD--ELKTDYKNPIDQCNSLNP-------------------------------------------LVIPEYAIHIFFTFLFLLAFQLGTVL------------------FNMPLII-----YHIRR---------------YM---NRPVMSGMGLYDPTSIMNADELGRAQKEGWVKLGFYLISFFYYLY----------------------------------SMIYVL--VSS---------------------
>XM_005106771.2_Aca
----------------------------------MGPDGM-------------LFIFALLDEGALLFLAVYFVITLS--DLECDYLNARACCDKLNY-------------------------------------------WVVMELISHNVLSLLLLLSGHWILFL------------------MYAPIGA-----WLTFK---------------FV---TKPS-GNIGMFDPTEIHNQKHLKQYMRESLVRLGFHLVFFFVFLY----------------------------------WMIYSL--VKGH--------------------
>Hma2.212009_Hma
----------------------------------MNFEVF-------------CFILSLLISVALIFLVIWNVIAFD--DLRTDYKNPIDLCKTLNP-------------------------------------------LVLPEYALHAFLTTLFLFGGFWVMFI------------------FNIPLLA-----YHVHR---------------YL---SRPVMSNFGIYDPTEVMNSSELNRCQREGWVKLAFFLISFFIYLY----------------------------------RMLYAL--LS----------------------
>XM_020748715.1_Ofa
----------------------------------MSFEVF-------------TFILAILISIVLIFLAIWNIIAFD--DLKTDYKNPVDLCNSLNP-------------------------------------------LVLPEYGIHLFISLLLLAGGQWTAFL------------------FNLPLII-----YNIHR---------------YS---NRPVMSVPGLYDPTEVMNANVMSRCQKEGWIKLTFFLLCFFYYLY----------------------------------RYVTVD--STQTERIYPEPPPTP---------
>XM_020747773.1_Ofa
---MYNIKFSPGGSATLLSTGETTEPCSLVSLLSFSLSPLWPRSRKFKMSESALYIFGLIDGAALLFLSVYFIINLS--DLECDYINATTCCRRLNV-------------------------------------------WILPEMVAHGVITVLLLAHFQWIFFL------------------LNAPLLG-----WLVYR---------------YV---NKPA-GNLGLYDPAEIHNRHELKAFLKEAMIKLGFHLVFFFLYLY----------------------------------SMIAAL--LDDNKSKTATS-------------
>comp48025_c0_seq1_Oca
-------------------------TFRYQLQADMWLEPA-------------ICVLVAVLDIALIFFMVWNIICFD--ELKTDFRNPVDLCNSLNP-------------------------------------------LVIPEYVLHAILCALLAFGGYWFTLL------------------LNIPLLV-----YHGYR---------------YS---RRPRMSVRGLYDPTQVMNMAEMKKNQFEGWVKLIVYLVCFFFYLF----------------------------------NVLYVF--LSGDSS------------------
>comp27134_c0_seq2_Oca
-----------------RKRKKCGVVVKAIHLRPMGPDSI-------------VSMLELVISTSLLFLAVYFIICLS--DLECDYLNATSCCKKLNG-------------------------------------------WVKPEATINVIGNSLLLLSGHWILLL------------------FSLPITI-----YESYR---------------LY---YVPK-GNIGIYDPTEVHNKQVLTRLQRESYTKLGIHLLFFFVYLY----------------------------------SMVYSL--VKGS--------------------
>scpid97339_scgid20460_Sci
-----------------------------------MAGPL-------------FFVAHLVSSAIQLFMTIYSIITLS--DIECDYINAQECCKRLNQ-------------------------------------------FVLPEMVLHTFFSTLFLFTGNWILLA------------------LNLPLIA-----WHIVR---------------YQ---KVSK-GRLGVYDPTEIHNRANLRQFQREVYAKLGFHLIMFFLYIY----------------------------------NLVVAL--VTMGDS------------------
>lcpid253969_lcgid34562_Lco
-------------------------------------------------------------------------LAFD--ELKTNHKSPLNLCKELNP-------------------------------------------WVLREYAAHAGITFLLVLTGSYYTAL------------------LNAALVA-----YHAHR---------------YA---NRPLIRGPGIYDPTELFNRNELRKHSIETGVKLAFYMV-------------------------------------------------------------------------
>lcpid105292_lcgid67319_Lco
-----------------------------------MGGPV-------------FFIFQLVESAVQLFITIYSIITLS--DIECDYINAQECCKRLNQ-------------------------------------------FVLPEMVLHTFFSVLFLFSGNWLLLT------------------LHLPLIV-----WHVVR---------------YQ---KVSS-GRLGVYDPTEIHNRANLRQFQREVYAKLGFHLITFFIYIY----------------------------------CLIIAL--IGATE-------------------
>Aqu2.1.40827_Aqu
---------------------------------MFGADFY-------------VFLLVMLVSIGLLFMMVWHLIMVD--ELKNDYRNPVDFASNQNM-------------------------------------------LVFPEYGLHLFIVLLLLMFGYWFTFM------------------WNVPLLA-----YHIWR---------------FV---KRPSASGYGLYDPTIVMNRDNLIFYNREGFIKLGYYVLSFLIYLY----------------------------------NMMVAL--VVALT-------------------
>Aqu2.1.40825_Aqu
-----------------------------------MYDTF-------------VFTLCLLDSLIAIVLAIYHIIVLS--DIQFDFVAARHGCDKLNK-------------------------------------------SVKPELMLNAFIPLILMLSGHWLLSI------------------LSSPLAI-----YLCYR---------------YF---NLRS-SFIGLYDATVIRNGNQLINFQKESFVKIGYHLIIFFASLY----------------------------------YVILYL--LT----------------------
>Sakowv30031236m_Sko
---------------------------------MVSSDAL-------------LFIFSLFDSASLLFLAVFFIITLS--DLECDYLNATSCCSRLNT-------------------------------------------WVLPEIIAHTIVLVLLLFNFHWILFC------------------VNLPLAA-----YEIYR---------------YI---NIPS-GNTGLYDPTEIHNRGQLKSYMKEAMVKLAFHLVFFFIYLY----------------------------------SMILAL--LSRD--------------------
>Sakowv30027993m_Sko
--------------------------------MAFTFVAF-------------CYLLAMILSAVLIFFAIYHIIAFD--ELKTDYKNPIDQCNSLNP-------------------------------------------LVLPEYGLHMFFTILFLLAGQFGTVA------------------LNMPVIG-----YNIYR---------------YA---NRPVMSQPGLYDPTTIMNADVLSRCMKEGWMKLGFFLLSFFYYLY----------------------------------SMIYVL--VSSSA-------------------
>XM_015915298.1_Adi
----------------------------------MSYEVL-------------AFILAILVSISLIFFAIWNVSMRQ-----FNYNVSLTNITLILF-----------------------------------------LQLVLPEYGIHLFISLLLLAGGQWTTFI------------------FNLPLLI-----YNIFR---------------YA---NRPIMSVPGLYDPTEVMNATEMTRCQREGWIKLTFYLLSFFYYLY----------------------------------RMMYAL--LA----------------------
>XM_015914820.1_Adi
------------------------------------MLNV-------------TFVTTANGFMYLLFLTVYFIINLS--DLECDYINATTCCRRLNV-------------------------------------------WILPEMVAHGVITALLLVHFQWTFFI------------------LNAPLLG-----LLIYR---------------FM---NKPP-GNVGLYDPAEIYNRHELRWFLKEAMVKLGFHVVFFFLYLY----------------------------------SMISSL--VASNEVTKGVSTHRTESN------
>BL08407_Bla
---------------------------------------------------------------------MHAIIAFD--ELKTDYKNPIDQCNSLNP-------------------------------------------LVLPEYIIHGFFCLLFLLAGEFFSLA------------------LNIPLIA-----YHVYR---------------YA---GRPVMSSPGLYDPTTIMNADVLSHCQREGWIKLAFYLLSFFYYLYRYAGRPVMSSPGLYDPTTIMNADVLSHCQREGWIKLAFYL--LSFFYYLYR---------------
>BL12232_Bla
----------------------------------MTWDAV-------------LFILALLDCSALLFLTVYFIITLS--DLECDYLNATQCCSKLNK-------------------------------------------WILPELIAHCCLTLLLLVSLHWALFL------------------LNAPLAA-----WHIYR---------------FT---QIPS-GNTGVYDPTEIHNRGQLKTYMKESMAKLGFHLLCFFLYLY----------------------------------RFWLSV--PESHRFLTFDDLMVARGSFNEL--
>BL05696_Bla
-----------------------------------------------------------------------------------------------MK-------------------------------------------WILPELIAHCCLTLLLLVSLHWALFL------------------LNAPLAA-----WHIYR---------------FT---QIPS-GNTGVYDPTEIHNRGQLKTYMKESMAKLGFHLLCFFLYLY----------------------------------RFWLSV--PESHRFLTFDDLMVARGSFNEL--
>CNIH1_Hsa
--------------------------------MAFTFAAF-------------CYMLALLLTAALIFFAIWHIIAFD--ELKTDYKNPIDQCNTLNP---TVEKVKKIKRVKIAL------------------------KLVLPEYLIHAFFCVMFLCAAEWLTLG------------------LNMPLLA-----YHIWR---------------YM---SRPVMSGPGLYDPTTIMNADILAYCQKEGWCKLAFYLLAFFYYLY----------------------------------GMIYVL--VSS---------------------
>CNIH2_Hsa
--------------------------------MAFTFAAF-------------CYMLTLVLCASLIFFVIWHIIAFD--ELRTDFKNPIDQGNPARARERLKNIERICCLLR---------------------------KLVVPEYSIHGLFCLMFLCAAEWVTLG------------------LNIPLLF-----YHLWR---------------YF---HRPADGSEVMYDAVSIMNADILNYCQKESWCKLAFYLLSFFYYLY----------------------------------SMVYTL--VSF---------------------
>CNIH3_Hsa
--------------------------------MAFTFAAF-------------CYMLSLVLCAALIFFAIWHIIAFD--ELRTDFKSPIDQCNPVHARERLRNIERICFLLR---------------------------KLVLPEYSIHSLFCIMFLCAQEWLTLG------------------LNVPLLF-----YHFWR---------------YF---HCPADSSELAYDPPVVMNADTLSYCQKEAWCKLAFYLLSFFYYLY----------------------------------CMIYTL--VSS---------------------
>CNIH4_Hsa
------------------------------------MEAV-------------VFVFSLLDCCALIFLSVYFIITLS--DLECDYINARSCCSKLNK-------------------------------------------WVIPELIGHTIVTVLLLMSLHWFIFL------------------LNLPVAT-----WNIYR---------------YI---MVPS-GNMGVFDPTEIHNRGQLKSHMKEAMIKLGFHLLCFFMYLY----------------------------------SMILAL--IND---------------------
>CNIH-2_Mmu
--------------------------------MAFTFAAF-------------CYMLTLVLCASLIFFVIWHIIAFD--ELRTDFKNPIDQGNPARARERLKNIERICCLLR---------------------------KLVVPEYSIHGLFCLMFLCAAEWVTLG------------------LNIPLLF-----YHLWR---------------YF---HRPADGSEVMYDAVSIMNADILNYCQKESWCKLAFYLLSFFYYLY----------------------------------SMVYTL--VSF---------------------
>CNIH-3_Mmu
--------------------------------MAFTFAAF-------------CYMLSLVLCAALIFFAIWHIIAFD--ELRTDFKSPIDQCNPVHARERLRNIERICFLLRKVRGVPPGGRRKGRRERGQQVNGSREGKLVLPEYSIHSLFCIMFLCAQEWLTLG------------------LNVPLLF-----YHFWR---------------YF---HCPADSSELAYDPPVVMNADTLSYCQKEAWCKLAFYLLSFFYYLY----------------------------------CMIYTL--VSS---------------------
>CNIH-1_Mmu
--------------------------------MAFTFAAF-------------CYMLALLLTAALIFFAIWHIIAFD--ELKTDYKNPIDQCNTLNP---TVEKVKKIKRVKIAL------------------------KLVLPEYLIHAFFCVMFLCAAEWLTLG------------------LNMPLLA-----YHIWR---------------YM---SRPVMSGPGLYDPTTIMNADILAYCQKEGWCKLAFYLLAFFYYLY----------------------------------GMIYVL--VSS---------------------
>CINH-4_Mmu
------------------------------------MEAV-------------VFLFSLLDCCALIFLSVYFIITLS--DLECDYINARSCCSKLNK-------------------------------------------WVIPELVGHTIVTVLMLVSLHWFIFL------------------LNLPVAT-----WNIYR---------------FI---MVPS-GNMGVFDPTEIHNRGQLKSHMKEAMIKLGFYLLCFFMYLY----------------------------------SMILAL--IND---------------------
>CNIH1_Gga
--------------------------------MAFTFAAF-------------CYMLALLLTAALIFFAIWHIIAFD--ELKTDYKNPIDQCNTLNP---TVERVKKIKRVKIAL------------------------KLVLPEYLIHAFFCVMFLCAAEWLTLG------------------LNMPLLA-----YHIWR---------------YM---SRPVMSGPGLYDPTTIMNADILAYCQKEGWCKLAFYLLSFFYYLY----------------------------------GMIYVL--VSS---------------------
>CNIH3_Gga
--------------------------------MAFTFAAF-------------CYMLSLVLCAALIFFAIWHIIAFD--ELRTDFKSPIDQCNPAHARERLRNIERICFLLR---------------------------KLVLPEYSIHSLFCIMFLCAQEWLTLG------------------LNVPLLF-----YHFWR---------------YF---RCPADSSELAYDPPAVMNADTLSYCQKEAWCKLAFYLLSFFYYLY----------------------------------CMIYTL--VSS---------------------
>CNIH4_Gga
------------------------------------MESV-------------VFIFSLIDCCALIFLSVYFIITLS--DLECDYINARSCCSKLNK-------------------------------------------WVVPEVIGHAVVTVLMLISLHWFIFL------------------LNLPIAT-----WNIYR---------------FI---MVPS-GNMGVFDPTEIHNRGQLKSHMKEAMIKLGFHLLCFFMYLY----------------------------------SMILAL--IND---------------------
>CNIH1_Xtr
--------------------------------MAFTFAAF-------------CYMLALLLTAALIFFAIWHIIAFD--ELKTDYKNPIDQCNTLNP-------------------------------------------LVLPEYLIHAFFCVMYLCAAEWLTLG------------------LNMPLLA-----YHIWR---------------YM---SRPVMSGPGLYDPTTIMNADILAYCQKEGWCKLAFYLLSFFYYLY----------------------------------GMIYVL--VSS---------------------
>CNIH2_Xtr
--------------------------------MAFTFAAF-------------CYMLTLVLCASLIFFIIWHIIAFD--ELRTDFKNPIEQGNPSRARERVKNVERICCLLR---------------------------KLVVPEYCIHGLFCLMFMCAAEWVTLG------------------LNIPLLF-----YHLWR---------------YF---HRPADGSEVMFDPVSIMNVDILNYCQKEAWCKLAFYLLSFFYYLY----------------------------------RVGATVRYVSA---------------------
>CNIH3_Xtr
--------------------------------MAFTFAAF-------------CYMLSLVLCAALIFFAIWHIIAFD--ELRTDFKNPIDQCNPAHARERLRNIERICFLLR---------------------------KLVLPEYSIHSLFCIMFLCAEEWLTLG------------------LNAPLLF-----YHIWR---------------YF---HSPADSAELIYDPLVVMSASTLSYCQKEAWCKLAFYLLSFFYYLY----------------------------------W-------------------------------
>CNIH4_Xtr
------------------------------------MEAA-------------LFIFSLIDCCALIFLSVYFIITLS--DLECDYINARSCCSKLNK-------------------------------------------WVVPELVGHTVVSVLMLVSLHWFIFI------------------LNLPVAA-----WNIYR---------------FI---MVPS-GNLGVFDPTEIHNRGQLKSHMKEAMIKLGFHLLCFFIYLY----------------------------------SMILAL--IND---------------------
>CNIH1_Dre
--------------------------------MAFTFAAF-------------CYMLALLLTAALIFFAIWHIIAFD--ELKTDYKNPIDQCNTLNP-------------------------------------------LVLPEYLIHVFFCVMFLCAAEWLTLG------------------LNVPLLA-----YHIWR---------------YM---SRPIMSGPGLYDPTTIMNADILAYCQKEGWCKLAFYLLSFFYYLY----------------------------------GMIYVL--VSS---------------------
>CNIH2_Dre
--------------------------------MAFTFAAF-------------CYMLTLVLCAALIFFVIWQIIAFD--ELRTDFKNPIDQSNPTRARERILNIERICNLLR---------------------------RLVVPEYSIHGLFCLMFMCAGEWVTLG------------------LNIPLLL-----YHLWR---------------FF---HRPADGSEVMYDPVSVMNADILNYCQKESWCKLGFYLLSFFYYLY----------------------------------SMVYAL--VSF---------------------
>CNIH3_Dre
---------------------------------MFTFAAF-------------CYMLSLVLCASLIFFAIWHITAFD--ELQADFKVPIDQGNPLHARERLRNIERICCLLR---------------------------KLVLPEYSIHVLFCIMFLCAQEWLTVG------------------LNIPLLF-----YNTWR---------------YF---HSPTDTKELLYDPASVMNGDTLKFCQKEAWCKMSFFVLSFFYYLY----------------------------------CMIYTL--VTS---------------------
>CNIH4_Dre
---------------------------------------------------------------------------------------MVCMCFSLVQ-------------------------------------------WVIPELIAQALPTVLMLVSMHWFVLL------------------LNLPVAA-----WNIYR---------------FV---KVPM-GNMGVYDPTEIHNRGQLKTHMKEAMIKLGFHLLCFFIYLY----------------------------------SMILAL--IND---------------------
>AT4G12090_Ath
-----------------------------------MGDLL-------------DWIISFLFLATLIIIVIYQLTCLA--DLEFDRINPYDVSSRINR-------------------------------------------MVLPEFGLQGLLCLYYILTGHWFMAV------------------LSLPHLF-----YNIRL---------------YM---KREH-----LADVTELYNTN--KWEQKKRVYKIGHIALSIFITTY----------------------------------WLIHSA--LGDI--------------------
>AT1G12340_Ath
--------------------------------------------------------MRGVTETDKLANGIFHLVCLA--DLEFDYINPYDSASRINS-------------------------------------------VVLPEFIVQGVLCVFYLLTGHWFMTL------------------LCLPYLY-----YNFHL---------------YS---KRQH-----LVDVTEIFN--LLNWEKKKRLFKLAYIVLNLFLTIF----------------------------------WMIYSA--LDDYED------------------
>AT1G12390_Ath
-----------------------------------MGDIW-------------TWLISFFFLIALVGIIVYQLVCLA--DLEFDYINPYDSASRINS-------------------------------------------VVLPEFIVQGVLCVFYLLTGHWFMTL------------------LCLPYLY-----YNFHL---------------YS---KRQH-----LVDVTEIFN--LLNWEKKKRLFKLAYIVLNLFLTIF----------------------------------WMIYSA--LDDYED------------------
>AT3G12180_Ath
----------------------------------MAWDLF-------------LWIVSFFVSLALVASVFYQVICLT--DLEADYLNPFETSTRINR-------------------------------------------LVIPEFILQGSLCLLFLLTWHWVFFL------------------VAVPVTV-----YHAML---------------YK---ERRY-----LIDVTEVFRGISFEKKLR--YTKLGFYVFLFIMVVFRLTL------------------------------SAVYSF--TEDDDLLHLF--------------
>AT1G62880_Ath
-----------------------------------MGEVW-------------TWIISFLILITLLGLIVYQLISLA--DLEFDYINPYDSASRINF-------------------------------------------VVLPESILQGFLCVFYLVTGHWFMAL------------------LCVPYLY-----YNFHL---------------YS---RKQH-----LIDVTEIFN--LLDWEKKKRLFKLAYIILTLFLTIF----------------------------------WLIYST--LDDYED------------------
