# Supplementary material for: AMPA receptor auxiliary subunits emerged during early vertebrate evolution by neo/subfunctionalization of unrelated proteins
Source: Open Biol. 2020 Oct 28;10(10):200234. doi: 10.1098/rsob.200234 (PMC7653359; doi:10.1098/rsob.200234)
Supplement: File S3 [file rsob200234supp5.txt]

>Shisa9_Hsa
---------------------------------------MRRVLRLLLGCFLTELCARVCRAQERAGHGQLAQLGGVLLLAGG----------------------------------------------------------------------------------------NRSGAASGEASEGAEASDAPPTRAPTPDFC-RG---Y--FDV-MG--QWDPPFNCSS-----------GDFI---FCCGT-C--GFRFCCT-------------------------------------FKKRRLNQSTCTNYDTPLW--------------------------LNTGKPPARKDDPLHDPTKDKTN----LIVYII--CGVVAV---MVLV--------------GIFTKLGLEK-AHR----------PQREHMSRAL-------------ADVMRPQGHCNTDHMERDLNI---------------------------------------------------VVHVQHYENMDTRTPINNLHATQMNNAVPTSPLLQQMGHPHSYPN------------------------------------------------------------------LGQISNPYEQQPPGK-----------------------ELNKYASLKAVGSSDGDWAVSTLKSPKADKVNDDFYTKRRHLAELAAKGNLPLHP----------------------------------------------------------VRVEDEPRAFSPEHGPAKQNGQKSRTNKMPPHPLAYTSTTNFKGWDPNEQSLRRQAYSNKGKLGTAETGSSDPLGTRPQHYPPPQPYFITNSKTEVTV-----------------------------
>Shisa7_Hsa
---------------MPALLLLVLLASSAGQARARPSNATSAEPAGPLPALLAHLRRLTGALTGGGGAASPGANGTRTGPAGG--------------------------------------------------------------------------------------------------------AGAAARAPPPAELC-HG---Y--YDV-MG--QYDATFNCST-----------GSYR---FCCGT-C--HYRFCCE-------------------------------------HRHMRLAQASCSNYDTPRW------ATTPPPLAGGAGGAGGAGGGPGPGQAGWLEGGRTGGAGGRGGEGPGGSTAYVV--CGVISF---ALAV--------------GVGAKVAFSK-ASR---------APRAHRDINVP----------RALVDILRHQAGPGTRPDRARSSS--------------------------------LTPGIGGPDSMPPRTPKNLYNTVKTPNLDWRALPPPSPSLHYSTLSCSRSFHNLSHLPPSYEAAVKSELNRYSSLKRLAEKDLDEAYL----------KRRPLELPRGTLPLHALRRPGTGGGYRMEAWGGPEELGLAPAPNPRR---------------------VMSQEHLLGDGGRSRYEFTLPRARLVSQEHLLLSSPEALRQSREHLLSPPRSPALPP-----------------------------------------------------------DPTARASLAASHSNLLLGPGG--PPTPLRGLPPPSSLHAHHHHALHGSPQPAWMSDAGGGGGTLARRPPFQRQGTLEQLQFIPGHHLPQHLRTASKNEVTV-------------------------
>Shisa6_Hsa
------------------------------------MALRRLLLLLLLSLESLDLLPSVHGARGRAANRTLSAGGAAVGGRRA-----------------------------------------------------------------------GGALARGGRELNGTARAPGIPEAGSRRGQPAAAVAAAASAAVTYETC-WG---Y--YDV-SG--QYDKEFECNN---------SESGYL---YCCGT-C--YYRFCCK-------------------------------------KRHEKLDQRQCTNYQSPVW------VQTPSTKVV------------SPGPENKYDPEKDKTN----------FTVYIT--CGVIAF---VIVA--------------GVFAKVSYDK-AHR----------PPREMNIHRA------------LADILRQQGPIPIAHCERETIS----------------------------------------------------------AIDTSPKENTPVRSSSKNHYTPVRTAKQTPGHYGKDAYRSGGPDLHNFISSGFVTLGRGHTKGDHQYNHPILSSVTQIPPHEKPRMNNILTSATEPYDLSFSRSFQNLAHLPPSYESAV-------------------KTNPSKYSSLKRLTDKEADEYYMRRRHLPDLAARGTLPLNVIQMSQQKPLPRERPRRPI------------------------RAMSQDRVLSPDRGLPDEFSMPYDRILSDEQLLSTERLHSQDPLLSPERTAFPEQS--LSRAISHTDVFVSTPVLDRYRMSKMHSHPSASNNSYATLGQSQTAAKRHAFASRRHNTVEQLHYIPGHHTCYTASKTEVTV----------------------
>Shisa8_Hsa
--------------------------MARAGARGLLGGRRPPGLRLALALRLALLLARPPSGRAGAPEAQGPAAPGTTAPEGG-------------------------------------------------------------------------------------------------------------------DRC-RG---Y--YDV-MG--QWDPPFNCSS-----------GAYS---FCCGT-C--GYRFCCH-------------------------------------DGPRRLDQSRCSNYDTPAW------V--------------------QTGRPPARARDTAAPRDPGRERSH--TAVYAV--CGVAAL---LVLA--------------GIGARLGLER-AHS----------PRARRTVTRA------------LTELLKQPGPQEPLPPTLGPPL----------------------------------------------------GGCVQVQMGDGLPRGSPHNSADKKRLNNAPRGSAAPGPPRGPRL----------------------------------QGGGSLTL-------------------------------QPDYAKYA---------------------------------------TFKAAALKAAEAAPRDFCQRFPALEPSPRQPPARAPRPS-------------------------------------------------------PDLPAPLDACPWAPPVYAPPAAPGP--YAAWTSSRPARPAPLSHPTARAFQVPRRPGHAARRQFSVKMPETFNPQLPGLYGSAGRGSRYLRTNSKTEVTV------------------------------
>ShisaL1_Hsa
-----------------------------------------MTSCGQQSLNVLAVL--------------FSLLFSAVLSAHF-------------------------------------------------------------------------------------------------------------------RVC-EP---Y--TDH-KG--RYHFGFHCPR-------LSDNKTFI---LCCHH-NNTVFKYCCNETE----------------------------------FQAVMQANLTASSEGYMHN---------------------------NYTA----------------------LLGVWI--YGFFVL---MLLV-------LDLLYYSAMNYDICKVY-LAR---------WGIQGRWMKQD------------------------------------------------------------------------------------------------------------------PRRWGNPARAPRPGQR-------------------------------------------------------------------------APQPQP-----------------------------------------------------------------------PPGPLPQAP-------------------------------------------------------------QAVHTLRGDAHSPPLMTFQ--SSSA---------------------------------------------------------------------------------------------------
>ShisaL2A_Hsa
---------------------------------------------------------------------------------MS-------------------------------------------------------------------------------------------------------------------GAC-TS---YVSAEQ-----EVVRGFSCPR-------PGGEAAAV---FCCGF-R--DHKYCC-----------------------------------------DDPHSFFPYEHSYMWW------L--------------------SIGA----------------------LIGLSV---AAVVL---LAFI--------------VTACVLCYLFISSK----------PHTKLDLGLS-----------------------------------------------------------------------------------------------LQTAGPEEVSPDCQGVNTGMAAEVPKVSPLQQSYS-------------------------------------------------------------------------CLNPQLES---------------------------------------------------------------------NEGQAVNSK---------------------------------------------------------RLLHHCFMATVTTSDIPGSPEEA--SVPNPDLCGPVP-------------------------------------------------------------------------------------------
>ShisaL2B_Hsa
------------------------------------------------------------------------------MSEAS-------------------------------------------------------------------------------------------------------------------RLC-SG---Y--YSL-NQ--SFVEPFQCPR-------RGEGAALQ---YCCGF-A--DLKYCC-----------------------------------------SEPGSYFPYKHSYMWS------L--------------------SIGA----------------------LIGLGI---AALVL---LAFV--------------ISVCVLCYLF-LYT----------KPQRLDTGLK------------------------------------------------------------------------------------------------------------------LQHLEASSTQEGKSN--------------------------------------------------------------------------GK--TKAL-----------------------NSNA------------------------------------------ASNATNETY------------------------------------------------------------------YEADDIIQEKTMDA--TQIHIAY------------------------------------------------------------------------------------------------
>Shisa2_Hsa
---------------------------------MWGARRSSVSSSWNAASLLQLLL---------------AALLAAGARASG-------------------------------------------------------------------------------------------------------------------EYC-HG---W--LDA-QG--VWRIGFQCPE-------RFDGGDAT---ICCGS-C--ALRYCCS-------------------------------------SAEARLDQGGCDNDRQQGA--------------------------GEPGRADKDGPDGSAVPIY--------VPFLIV--GSVFVA---FIIL--------------GSLVAACCCR-CLR----------PKQDPQQSRA------PGGNRLMETIPMIPSASTSRGSSSRQSS----------------------------------------------------------------TAASSSSSANSGARAPPTRSQTNCCLPEGTMN-----------------------------------------------------------------------NVYVNMPTNF--------------------------------------------------------SVLNCQQATQIVPHQGQYLHPP---------------------------------------------------------YVGYTVQHDSVPMTAVPPFMDGL--QPGYRQIQSPFP------------HTNSEQKMYPAVTV-----------------------------------------------------------------
>Shisa3_Hsa
--------------------------------------------MRALLALCLLLG--------------WLRWGPAGAQQSG-------------------------------------------------------------------------------------------------------------------EYC-HG---W--VDV-QG--NYHEGFQCPE-------DFDTLDAT---ICCGS-C--ALRYCCA-------------------------------------AADARLEQGGCTNDRRELE---------------------------HPGITAQPVY----------------VPFLIV--GSIFIA---FIIL--------------GSVVAIYCCT-CLR------PKEPSQQPIRFSLR----------SYQTETLPMILTSTSPRAPSRQSS-----------------------------------------------------------TATSSSSTGGSIRRFSFARAEPGCLVPSPPPPYTTSH------------------------------------------------------------------------------------------------------------------------------------------------SIHLAQPSGFLVSPQ----------------------------------------------------------------YFAYPLQQEPPLPGKS--CPDFSSS------------------------------------------------------------------------------------------------
>Shisa4_Hsa
------------------------------------MPPAGLRRAAPLTAIALLVL-------------------GAPLVLAG-------------------------------------------------------------------------------------------------------------------EDC-LW---Y--LDR-NG--SWHPGFNCEF-------------FT---FCCGT-C--YHRYCC--------------------------------------RDLTLLITERQQKHCLAFS------------------------PKTIAGI----------------------ASAVIL--FVAVVA---TTIC--------------CFLCSCCYLY-RRR----------QQLQSPFEGQ------------------------------------------------------------------------------------------------------------------EIPMTGIPVQPVYPYP------------------------------------------------------------------------QDPKAGPAP---------------------------------------------------------------------PQPGFIYPP-----------------------------------------------------------SGPAPQYPLYPAGPPVYNPAA--PPPYMPPQPSYPGA-----------------------------------------------------------------------------------------
>Shisa5_Hsa
-----------------------------------------MTAPVPAPRILLPLL--------------LLLLLTPPPGARG-------------------------------------------------------------------------------------------------------------------EVCMAS----------RG--LSLFPESCPD------------------FCCGT-C--DDQYCCSDV-----------------------------------LKKFVWSEERCAVPEASVPASVEPVE--------------------QLGSALRFRPGYNDPMSGFGATL---AVGLTI--FVLSVV---TIII--------------CFTCSCCCLYKTCR----------RPRPVVTTTT------------STTVVHAPYPQPPSVPPSYPGP----------------------------------------------------------------------------SYQGYHTMPPQPGMPAAPYP-----------------------------------------------------------------------MQYPPPYPAQ---------------------------------------------------------------------PMGPPAYHE-----------------------------------------------------------TLAGGAAAPYPASQPPYNPAY--MDAPKAAL-----------------------------------------------------------------------------------------------
>Shisa9_Mmu
---------------------------------------MRRVLRLLLGCFLTELCARMCRAQERSGHGQLAQLGGVLLLTGG----------------------------------------------------------------------------------------NRSGAASGEAGEGVGGSDAPPTRAPTPDSC-RG---Y--FDV-MG--QWDPPFNCSS-----------GDFI---FCCGT-C--GFRFCCT-------------------------------------FKKRRLNQSTCTNYDTPLW--------------------------LNTGKPPARKDDPLHDPTKDKTN----LIVYII--CGVVAV---MVLV--------------GIFTKLGLEK-AHR----------PQREHMSRAL-------------ADVMRPQGHCNTDHMERDLNI---------------------------------------------------VVHVQHYENMDSRTPINNLHTTQMNNAVPTSPLLQQMGHPHSYPN------------------------------------------------------------------LGQISNPYEQQPPGK-----------------------ELNKYASLKAVGNSDGDWAVATLKSPKADKVNDDFYAKRRHLAELAVKGNLPLHP----------------------------------------------------------VRVEDEPRAFSPEHGPAQQNGQKSRTNKMPPHPLAYNSTANFKTWDPSDQSLRRQAYGNKGKLGIAESGSCDPLGTRTQHFPPTQPYFITNSKTEVTV-----------------------------
>Shisa6_Mmu
-------------------------------MALRRLLLPPLLLSLLLSLASLHLPPGADAARGRSGNRTLNAGAVGGRRAGG----------------------------------------------------------------------ALARGGRELNSTARASGVPEAGSRRGQSAAAAAAAAAAASATVTYETC-WG---Y--YDV-SG--QYDKEFECNN---------SESGYL---YCCGT-C--YYRFCCK-------------------------------------KRHEKLDQRQCTNYQSPVW------VQTPSTKVV------------SPGPENKYDPEKDKTN----------FTVYIT--CGVIAF---VIVA--------------GVFAKVSYDK-AHR----------PPREMNIHRA------------LADILRQQGPIPIAHCERETIS----------------------------------------------------------AIDTSPKENTPVRSTSKNHYTPVRTAKQTPGDRQYNHP--------------------------------ILSSATQTPTHEKPRMNNILTSATEPYDLSFSRSYQNLAHLPPSYESAV-------------------KTNPSKYSSLKRLTDKEADEYYMRRRHLPDLAARGTLPLNVIQMSQQKPLPRERPRRPI------------------------RAMSQDRVLSPRRGLPDEFGMPYDRILSDEQLLSTERLHSQDPLLSPERTAFPEQS--LSRAISHTDVFVSTPVLDRYRMTKMHSHPSASNNSYATLGQSQTAAKRHAFASRRHNTVEQLHYIPGHHTCYTASKTEVTV----------------------
>Shisa8_Mmu
----------------------------MERAGARGQRCGRRSHGLPLALRLALLLAGSPSGRAGAPEEQEIAGSGTVAPAGG-------------------------------------------------------------------------------------------------------------------DRC-RG---Y--YDV-MG--QWDPPFNCSS-----------GVYS---FCCGT-C--GYRFCCH-------------------------------------DGPRRLDQSRCSNYDTPAW------V--------------------QTGRPPARARDTAAPRDPARERSH--TAVYAV--CGVAAL---LVLV--------------GIGARLGLER-AHS----------PRARRTVTRT------------LTELLKQPGPQEPLPPPLGPPL----------------------------------------------------GNCVQVQMGDGVLRGSPHNSTDKKRLNNAPLGSATPGPPRGPRL----------------------------------QGGGSLTL-------------------------------QPDYAKFA---------------------------------------TLKAAALKATEVAPQDFYQRFPSTETGPRTLPARVPRPP-------------------------------------------------------EDLPALLDACPWAPPGYVPPAGPVS--SVPYAAWTAGRPARPLPRSHLVAQVSPAPRRPNHAPRRQFSVEKLPEAFSAQQASFYSSAGRGPRHLSTNSKAEVTV--------------------------
>Shisa7_Mmu
------------MPALLLLGTVALLASAAGPAGARPSNDTSSVAPGPLPALLAHLRRLTGALAGGGSAAGTSANATKTSPASG--------------------------------------------------------------------------------------------------------TGAAARAPPPAELC-HG---Y--YDV-MG--QYDATFNCST-----------GSYR---FCCGT-C--HYRFCCE-------------------------------------HRHMRLAQASCSNYDTPRW------ATTPPPLAGGAGGAGGAGGGPGPGQAGWLEGGRAGGAGGRGGEGPGGSTAYVV--CGVISF---ALAV--------------GVGAKVAFSK-ASR---------APRAHREINVP----------RALVDILRHQAGPATRPDRARSSS---------------LTPGLGGPDSMAPRTPKNLYNTMKPSNLDNLHYNVNSPKHHAATLDWRAMPPPSPSLHYSTLSCSRSFHNLSHLPPSYEAA----------VKSELNRYSSLKRLAEKDLDEAYLKRRQLEMPRGTLPLHALRRPGTGGGYRMDGWGGPEELGLAPAPNPRR--------------------VMSQEHLLGDGSRASRYEFTLPRARLVSQEHLLLSSPEALRQSREHLLSPPRSPALPP------------------------------------------------------------DPTTRASLAASHSNLLLGPG--GPPTPLHGLPPSGLHAHHHHALHGSPQPAWMSDAGGGGGTLARRPPFQRQGTLEQLQFIPGHHLPQHLRTASKNEVTV-------------------------
>ShisaL1_Mmu
-----------------------------------MEAFSQLIFPGSAGRVNASRMMTSCGQRSRNVLAVFSLLFPAVLSAHF-------------------------------------------------------------------------------------------------------------------RVC-EP---Y--TDH-KG--RYHFGFHCPR-------LSDNKTFV---LCCHH-NNTVFKYCCNET-----------------------------------EFQAVMQANLTAGPEGYMH------N--------------------NYTA----------------------LLGVWI--YGFFVL---TLLV-------LDLLYYSAMNYDICKVY-LTR------W---GIQGRWMKQD------------------------------------------------------------------------------------------------------------------PRRWGNPARAPRPGQP-------------------------------------------------------------------------AP--QPQP---------------------------------------------------------------------PPGTLPQAP-------------------------------------------------------------QAVHTLRGDTHSPPLMTFQ--SSSA---------------------------------------------------------------------------------------------------
>ShisaL2A_Mmu
---------------------------------------------------------------------------------MS-------------------------------------------------------------------------------------------------------------------GAC-SS---YVSAEQ-----EVVRGFSCPL-------PGGEAAAV---FCCGF-R--DHKYCC-----------------------------------------DDPHSFFPYEHNYMWW--------------------------LSIGA----------------------LVGLST---AAVVL---LAFL--------------ITACVLCYLFISSK----------PQTKLDPGLS------------------LQTTGSKEMSPDHHGL----------------------------------------------------------------------------NTAIPMEVPGVSSPRQSSSS-------------------------------------------------------------------------NTHLESNK-----------------------------------------------------------------KQTVSPTCLPQNQ---------------------------------------------------------------FMATVTASNIPGSPDEISVPTPGPHGPVP---------------------------------------------------------------------------------------------
>ShisaL2B_Mmu
------------------------------------------------------------------------------MSQSS-------------------------------------------------------------------------------------------------------------------RLC-SG---YYSLNR-----SFVEPFQCPQ-------RGDGAALL---YCCGF-A--DLKYCC-----------------------------------------SEPGSYFPYKHSYMWS--------------------------LSIGA----------------------LVGLGI---AALVL---LAFV--------------ISVCVLCYLF-LYT----------KPQRLDNGLK-------------------------------------------------------------------------------------------------------------------LQHLETSSTLEGNIN------------------------------------------------------------------------------------------------------------------------------------------------------RKAKGLNAV----------------------------------------------------------------SNSTNETFYEADDGTQEKTMDITQINIAC--------------------------------------------------------------------------------------------
>Shisa2_Mmu
---------------------------------MWGGRCSPSTSSRHRASLLQLLL---------------AALLAAGARASG-------------------------------------------------------------------------------------------------------------------EYC-HG---W--LDA-QG--VWRIGFQCPE-------RFDGGDAT---ICCGS-C--ALRYCCS-------------------------------------SAEARLDQGGCDNDRQQGV--------------------------GEPGRTDREGPDSSAVPIY--------VPFLIV--GSVFVA---FIIL--------------GSLVAACCCR-CLR----------PKQDPQQSRA------PGANRLMETIPMIPSASTSRGSSSRQSS----------------------------------------------------------------TAASSSSSANSGARAPPTRSQTNCCLPEGTMN-----------------------------------------------------------------------NVYVNMPTNF--------------------------------------------------------SVLNCQQATQIVPHQGQYLHTP---------------------------------------------------------YVGYAVQHDSVPMTPVPPFMDGL--QPGYRPVQPPFAHTNSEQKMFPAVTV-----------------------------------------------------------------------------
>Shisa3_Mmu
--------------------------------------------MGALLAFCLLVG--------------LLRWGPAGAQQPG-------------------------------------------------------------------------------------------------------------------EYC-HG---W--VDA-QG--NYHEGFQCPE-------DFDTQDAT---ICCGS-C--ALRYCCA-------------------------------------AADARLEQGGCTNDRGELE---------------------------HPGITAQPVY----------------VPFLIV--GSIFIA---FIIL--------------GSLVAIYCCT-CLR----------PKEPSQQPIR------FSLRSYQTETLPMILTSTSLRAASRQSS-----------------------------------------------------------TATSSSSTGGSVRRFSFARAEPSCLVPSSPPPYTTGH------------------------------------------------------------------------------------------------------------------------------------------------TIHLTQPSGFLVSPQ----------------------------------------------------------------YFAYPLQQEPPLPGKS--CPDFSSS------------------------------------------------------------------------------------------------
>Shisa4_Mmu
------------------------------------MPPAGPRGTAPLAAVVLLVL-------------------GAPLALAS-------------------------------------------------------------------------------------------------------------------EDC-LW---Y--LDR-NG--SWHPGFDCEF-------------FT---FCCGT-C--YQRYCC--------------------------------------RDLTLLITERQQKHCLAFS------------------------PKTIAGI----------------------ASAVIL--FVAVVA---TTIC--------------CFLCSCCYLY-RRR----------QQLQSTFEGQ------------------------------------------------------------------------------------------------------------------EIPMTGIPMQPVYQYP------------------------------------------------------------------------PDPKAGPAP---------------------------------------------------------------------PQPGFMYPP-----------------------------------------------------------SGPAPQYPLYPAGPPIYNPAA--PPPYMPPQPSYPGA-----------------------------------------------------------------------------------------
>Shisa5_Mmu
-------------------------------------------MAAPAPSLWTLLL--------------LLLLLPPPPGAHG-------------------------------------------------------------------------------------------------------------------ELC-RP----------FGEDNSIPVF-CPD------------------FCCGS-C--SNQYCCSDV-----------------------------------LRKIQWNEEMCPEPESSRFSTPAEETPEHLGSALKFRSSFDSDPMSGFGA----------------------TVAIGVTIFVVFIA---TIII--------------CFTCSCCCLYKMCC----------PQRPVVTNTT-------------------------------------------------------------------------------------------TTTVVHAPYPQPQPQPVAPSYPGPTYQGYHPMPPQPGMP-------------------------------------------------------------------------AAPYPTQY---------------------------------------------------------------------PPPYLAQPT-----------------------------------------------------------GPPPYHESLAGASQPPYNPTY--MDSLKTIP-----------------------------------------------------------------------------------------------
>Shisa8_Gga
---------------------------------MAPRSRGRMERSYVVGICCLVLLERSWGAEPGTGDGGNSSRAPAVEDTAP----------------------------------------------------------------------------------------------------------APTEPTPGGDRC-RG---Y--YDV-MG--QWDPPFNCNA-----------GIYQ---YCCGT-C--GYRFCCQ-------------------------------------FKARRLDQSGCSNYDTPNW------V--------------------NTGQPPARVDESPEGPTRDKTN----MIVYII--CGVVAI---MVLV--------------GIFTKLGLEK-AQG----------PQTEMTVSRT------------LTDLLKQPGHGPSEHIDGLMGS---------------------------------------------MQVQLGEGLPRGPPRNSTDKLPLNNAVDSTGVTPLGRPHGHSKRPPLGSSL-------------------------------------------------------------------------SPPAPSYT----------------------------------------------------AYTTLTAGESIPEDFYMRFGGPEVPP----------------------------------------------------------TSTLPFPTTEGSDSCPPPGVTKAKGLPKTPGGPAFPGGWEGGLPRGLRRPGPTTPLYGRAHRHLATNSKTEVTV-----------------------------------------------------
>Shisa9_Gga
------------------------------------MEGFVRLLFGYLVADLLTLVCRAQEKAGQQLGSFVVLSGGNHSSLGE--------------------------------------------------------------------------------------------------------QLDPSEPPPTPDFC-RG---Y--FDV-MG--QWDPPFNCSS-----------GEFI---FCCGT-C--GFRFCCK-------------------------------------FKKTRLDQSTCTNYETPLW------M--------------------NTGKPPSRIDDPLHDPTRDKTN----LIVYII--CGVVAV---MVLV--------------GIFTKLGLEK-AHR----------PQREHMSRAL-------------ADVMRPQGPCTTDHMERDLNI----------------------------------------------------------------------------VVHVQHYENMETRPPNNLHP----------------------------------SQMNNVMPT------------------------------SPLLPQMA----------------------------------------------------------------HQHSYPSLGQITNP--------------------------------------------------------------------YEQQPPGKELNK--YASLKAVVSQSTK------------------------------------------------------------------------------------------
>ShisaL1_Gga
---------------------------------------MTSCGQQSLNVLMVLLS--------------LLLSAV--LSAHF-------------------------------------------------------------------------------------------------------------------RVC-EP---Y--TDY-KG--RYHFGFHCPR-------LSDNKSYI---FCCHH-NNTVFKYCCNET-----------------------------------EFQTVMQMNLTGNADGYMH------N--------------------NYSA----------------------LLGVWI--YGFFVV---ILLV-------LDLLYYSSMNYDICKFY-LAR------W---GIQGKWMTQG------------------------------------------------------------------------------------------------------------------QSRWISSAQDPSQVQT-------------------------------------------------------------------------QP--QPET-----------------------QPQTQ-----------------------------------------PQPQPQTSQ--------------------------------------------------------------TVHTLKGDALSPPLMSFQ--STSACMETI----------------------------------------------------------------------------------------------
>ShisaL2A_Gga
---------------------------------------------------------------------------------MS-------------------------------------------------------------------------------------------------------------------SEC-SS---YLNADR-----VLVSGFSCPR-------VGGDARAV---YCCGF-Q--DVKYCC-----------------------------------------DDPHSFFPYEHSYMWW------L--------------------SIGA----------------------LVGLSI---AAVVL---FAFI--------------ITVCVLCYLF-IST---------KPRSKLDTGLS------------------------------------------------------------------------------------------------------------------LQMAVMEIHPSHGGYQ--------------------------------------------------------------------------------------------------------------------------------------------------------NKLLTEP------------------------------------------------------------------SGFKRYFLSHEDRL---------------------------------------------------------------------------------------------------------
>Shisa2_Gga
------------------------------------------MWGGRCSLLLAALG----------------WLLPAGAAGSG-------------------------------------------------------------------------------------------------------------------EYC-HG---W--LDG-QG--GWRDGFQCPE-------RFDGGDAT---ICCGS-C--ALRYCCS-------------------------------------SAEARLDQGGCDNDRRQGG---------------------------GEQGRPRDGPDGAAVPIY--------VPFLIV--GSVFVA---FIIL--------------GSLVAACCCR-CLR----------PKQEPQQSHA------PAGARLMETIPMIASTGASRGSSSRQSS----------------------------------------------------------------TAASSSSSANSGARAPPTRSQTNCCLPEGTMN-----------------------------------------------------------------------NVYVNMPTNF--------------------------------------------------------SVLNCQQATQIVPHQGQFLHPP---------------------------------------------------------YVGYAVPHDAVPLAPVPQFLDGL--QGGYRQIQSPYPHAGGEQKMYPAVTV-----------------------------------------------------------------------------
>Shisa3_Gga
-----------------------------------------------------------------------------GQRGGG-------------------------------------------------------------------------------------------------------------------EYC-HG---W--VDG-QG--GYHDGFQCPE-------GFDTAAAT---ICCGS-C--ALRYCCA-------------------------------------AAEARLEQGGCTNHREPPE------P--------------------AVSAQPIY------------------VPFLIV--GSIFIA---FIIV--------------GSLVAVYCCT-CLR------PKQ-PSQPIRFSLR----------SYQTETLPMILPSSSCRAPSRPSS-----------------------------------------------------------TATSSSSASGSLRRFSLARAEPGCLLPSPPPPYSAGC-------------------------------------------------------------------------FPAAHTAH------------------------------------------------------------------LGSPPGFLQAPP-------------------------------------------------------------------YLGYPDPALGGKG--CADLAQS------------------------------------------------------------------------------------------------
>Shisa4_Gga
----------MAETDAGEGARGRGGSRGGGESGVWDLSHTGVGCGVRESRSGGGMGRRDGVRGWEGVGSGHWVWGRGWNGDGMGTGIGAGGADRGARTARGCGRAAGSGAVPGRSARWGRAGAAACGGRLCRGGHRAAAELHRLRRHCGPAPNRHRRRHRAGYATAPPSPPPMGPAGSRWPLAGTVLMTVAASLVAGGEDC-LW---Y--VDR-NG--SWHPGFDCEA-------------FS---FCCGS-C--HQRYCC--------------------------------------YDPLRLLTERQQRHCLAFS------PKT------------------IAGI----------------------ASAVVL--FIAIVT---TIVC--------------CFMCSCCYLY-QRR----------QHLRTPLQGP------------------------------------------------------------------------------------------------------------------EIPLTSYPAPPPAPFP----------------------------------VDPKAGPV-------------------------------PP--QPGF-----------------------TPMAMY----------------------------------------PPTGPAAQY------------------------------------------------------------------PLYPSGPPVYNPTA--PPPYVPAQPSYP------------GA-----------------------------------------------------------------------------
>Shisa5_Gga
----------------------------------------------------------------------------------------------------------------------------------------------------------------------------------------------------------MG---F-----------------------------------------GTLV----------------------------------------------------------------------------------------------------------------------AIGVIV--FAVVVI---TIIL--------------CLTCSCCCLYKACR----------RPQPVVTTTT------------ATTVVHAPYPQQQGVPPSYPAA--------------------------------------------------------------------------PYQGYQPVAIQPQPGMPVAPYP-----------------------------------------------------------------------AQYPPPYPMQ---------------------------------------------------------------------PPGPPAYHE-----------------------------------------------------------TVAAGAGAPYPISQPPYNPAY--MDPQKPTY-----------------------------------------------------------------------------------------------
>Shisa9_Xtr
-------------------------------------MTGIRAIFYYFLVDLLTLLCWAQGKGGQHFGSTVVVSDVNLSNHGD---------------------------------------------------------------------------------------------------------QGSSEPPQTAEGC-RG---Y--FDV-MG--QWDPPFNCSS-----------GEFL---YCCGT-C--GFRYCCK-------------------------------------FKQARLDQNTCTNYDRPVW------L--------------------QPGKTPPKIDDPSHDPTRDKTN----LIVYII--CGVVAV---MVLV--------------GIFTKLGLEK-AHR----------PQRENMSRAL-------------ADVMRQQSHCATEHTERDPNL---------------------------------------------------VIHVQHYETMPSRSSANNLHSSKINNVVPTSPHLPQMAHPHSYPT----------------------------------MGQISNP--------------------------------YEQQPPGK---------------------ELNKYASLKAVAEKGNDDFYSKRRHLAELAAKGSLPLHPVRVDQERSYSPEGGTLKV-----------------------------------------------------NGQKAKANKIHTHPLASTYNPDYKTWD--HSEHSLRRQAYATKKHCPVESVNEPLQSQNQHFMPSQPYFVTNSKTEVTV-----------------------------------------------------
>Shisa7_Xtr
-----------------------------------MYHLLTVLVSVTLDVFSMHSVLRVGALQARRQGNQTQTLPMLLAHIKR---------------------------------------------------------------------------------------------------PPASQNASSGKSQSVPDMC-YG---Y--FDV-MG--QFDTTFNCTT-----------GTFR---YCCGT-C--HYRFCCE-------------------------------------HRHKRLDQEKCSNYNTPLWAYTTQSI--------------------TTSANSKQNQNEHSDQTN--------STVYVI--CGVISF---TLAV--------------GIGAKIAFNK-ASR----------RARGREIHVP----------RALVDILRHQSVPGNLTERNNSTT------------------------------------------------LTSGIHDNGPSRPPKNLYNPVKSAKSNHDNMHHNFILTVNSPKHSATL-------------------------------DYRMNNIQLPTSSTKYNTLSFSRSFHNLSHLPPSYEAAIKSDISRYSSLKRLAEKDMDDFYLKRKHLAELTRGTLPLHVMKMNYDHDGYLEKSQAPRRVMSQEHILSDNHYPVHYDYTIPRDRLVSQE------------------------------------------------RLLSREVLHSQEHLLSPERMHRRGPSPFQEMRLVHQKALSHTNVCASTPMLDRHHMIKMNSHPTSSNSPKTTWDMGNHTANRRQAFAAKRQNTIEQLQFIPGHLPSQHLRTGSKNEVTV------------------
>Shisa8_Xtr
-------------------------------------------MEWFLYLGFCWLVLWDPWFVKARTPNTKAGLGDEVVQGTP------------------------------------------------------------------------------------------------------KPLMPTELPQVVADRC-RG---Y--YDV-MG--QWDPPFNCNA-----------SSYL---YCCGT-C--GYRFCCQ-------------------------------------FKHGRLDQSMCSNYDTPNW--------------------------ANTGKPPARGEESSDDPSKDKTN----MIVYII--CGVAAL---MVLV--------------GIFTKLAVEK-TQR----------PQTDMSVSRT------------LAELLKQPAHVDLLNDGRRDSI--------------------------------------------------------QVQITEVIPRVSPRNSIDHTSLNNIGLTSPLVPPIGLSLP-------------------------------------------------------------------------HTNRTPLV----------------------------------SGISVQDQDFSKYTTLKAVETATEDFFKRFPVVEVTGGSPCYKP-----------------------------------------------------------AGLHAQDSTPLADTSSLNPNK--PNHKVKVAKTNTHPLAGAGFQGWDPSYHDNRRHVYANKRQYSIEKLPELFSQQGQYTNTPQRQFSSNSKTEVTV-----------------------------
>Shisa1_Xtr
----------------------------------------------MEFSFLLALC----------------ALMGLCSGQHG-------------------------------------------------------------------------------------------------------------------EYC-HG---W--TDS-YG--IWRPGFKCPE-------RYDPPEAT---FCCGS-C--GLKYCCS-------------------------------------TVETRLDQGLCPTEEDLDL------L--------------------RDGLPSIDLPPTVPTY----------FPFLLV--GSIFVS---FVIL--------------GSLVGLCCCK-CLK----------PEDDTQASGP----------------------------------------------------------------------------------------------VPIQSRLLDTEPSTDTSRHSSSSSASVPRPPIGARP-------------------------------------------------------------------------QNLCSLGA---------------------------------------------------ENLNLYMNMPAAFPMMGCPQNTQFVHP----------------------------------------------------------------GTAGPPFMQPPFINYAVPAEHAILMAPAPYIDARNCYGQTSNIYCPVTQQSDQNMCTGSPSKF----------------------------------------------------------
>ShisaL2A_Xtr
-------------------------------------------------------------------------------MSAE---------------------------------------------------------------------------------------------------------------------C-SS---YTTAEK-----VVVGAFSCPK-------ADSDMGAI---YCCGF-K--DIKYCC-----------------------------------------DDPNSFFPYEHSYMWW------L--------------------SVGA----------------------LVGLSI---AAVVL---LAFI--------------ITVCVLCYLF-ISN------K---PHNKLDTGLS------------------------------------------------------------------------------------------------------------------LQTAGTEQNSLEGPSR-------------------------------------------------------------------------SS--QSVA---------------------------------------------------------------------PNGFKRHFL----------------------------------------------------------------SHKLDCDNQPQDPDRL--FQRCFLATVTTI------------NVQGPS-------------------------------------------------------------------------
>ShisaL2B_Xtr
-----------------------------------------------------------------------------MPRSMA-------------------------------------------------------------------------------------------------------------------ESC-SS---Y--YTA-NN--TFVDTFGCPR-------KEDGSDLI---YCCGF-V--DLKYCC-----------------------------------------NEPGNYFPYKHGYMWS------L--------------------SVGA----------------------LIGLGI---AALVL---LAFI--------------VSVCVLCYLF-LYT----------KPQRIDSGLK------------------------------------------------------------------------------------------------------------------LQRVGSAASHGEKVKK----------------------------------KAK-----------------------------------------------------------------------------------------------------------------PVGADKRAS----------------------------------------------------------------------ETFPEPDRNV--QEKLMEITQMNT------------TKL----------------------------------------------------------------------------
>Shisa2_Xtr
-------------------------------------------------------------------------------------------------------------------------------------------------------------------------------------------------------MC-----------------DNDRQQGAPD-------------------------------------------------------------------------HSRPDKDSQDSAAVPIY-----------------------------------------------------VPFLIV--GSVFVA---FIIV--------------GSLVAVCCCR-CLR----------PKQEPQQSRA------PGSNRLMETIPMISSASTSRGSSSRQSS----------------------------------------------------------------TAASSSSSANSGARAPPTRSQTNCCLPEGAMN-----------------------------------------------------------------------NVYVNMPTNF--------------------------------------------------------SVLNCQQATQLVPHQGQYLHPQ---------------------------------------------------------FVGYAVPHDSVPMTPVPQFIDGL--QGGFRPMQSPYPHSNPEQMMYPAVTV-----------------------------------------------------------------------------
>Shisa3_Xtr
--------------------------------------------MGVISYFLLGFL------------------TWSSARAQG-------------------------------------------------------------------------------------------------------------------EYC-HG---W--LDA-AG--NYQAGFQCPE-------DFDTVDAT---ICCGS-C--ALRYCARPR-----------------------------------TLGYNDFDSVPVLPAEPIY-----------------------------------------------------VPFLIV--GSIFIA---FIIV--------------GSLVAIYCCT-CLR------PKQTSQQPMRFTLR----------SYPPETLPMILTSGNLRTPSRQSS-----------------------------------------------------------TATSSTSTGGSVRRLSSSRADPGYLVSSPPPPYSSAH-------------------------------------------------------------------------SIHLNPSS-----------------------------------------------------------------TFLVSSQYFSYPL---------------------------------------------------------------QPEAIANKSCPDFRQS----------------------------------------------------------------------------------------------------------
>Shisa4_Xtr
------------------------------------------MAAEVLGAAWILLC------------------ALSPLVLAD-------------------------------------------------------------------------------------------------------------------NDC-LW---Y--EDR-NG--AWHPGFNCYV-------------FS---FCCGN-C--HERFCC--------------------------------------MNPLQQISEREQKTCLPLS---------------------------PKTMF---------------------GIGFAVVLFLVVII---TLVC--------------CFFCSCCYLY-QRR----------HHRSTPHTQE----------------IHMSGIPQAQKQPIYPKQ---------------------------------------------------------------------------------PSCPPYPVQPTYQMD-------------------------------------------------------------------------PNLVPPQA--------------------------------------------------------GYGLVPVFQANGLSPQYPMYPP---------------------------------------------------------------VQQPYNPNGPPPYMPYPNPVQPGM--------------------------------------------------------------------------------------------------
>Shisa9a_Dre
---------------------------------------MKWTVLLLEYFLVKVLVLLYSADGEAQQLEGFIMLSGSNGSRDE---------------------------------------------------------------------------------------------------------ESVSEPPHTEDKC-RG---Y--YDV-MG--QWDPPFVCQT-----------GNYL---YCCGT-C--GFRFCCA-------------------------------------YKNSRLDQSTCKNYDTPVW---------------------------LTGQTPYKKTLDPRHDPTKDKTN---LIVYII--CGVVAI---MALV--------------GIFTKLGLEK-AHR----------PHRESMSRAV---------------------ASVMQGARQGQHE--------------------------------------------------------EAIGMHTQHYDTVQARANNMQAGQINNMMQTHPYPALSQL-------------------------------------------------------------------------SHVYEQQQ----------------------------------SAKDLNKYASLKAVAAKANGDFLNKQHRHLVELAAKGNLPLHPI----------------------------------------------------------RMEHVEPTATYVTEVPCIKQNGQKPKSIKANVSHPAMAYSSNTIANPGMVRSWEAAETAGRRKTYNPRKMCMVEQVNELHTARSHHYLPTQPYFVTNSKTEVTV-----------------------
>Shisa9b_Dre
MAVMFLMEICVLTLHDKRHTTTLSFSVRSTVAKKRREERRMKSTGLLLGYFLMKVLVCDAEGEPGKSLDGAVTASGSNDSRDG--------------------------------------------------------------------------------------------------------ENGLSETPHTEDRC-RG---Y--YDV-MG--QWDPPFVCRT-----------GSYL---YCCGT-C--GFRFCCE-------------------------------------FKNSRLDQTTCKNYDTPPW---------------------------SMTGRPPPKMMDQHDPTKDKTN----LIVYII--CGVVAI---MALV--------------GIFTKLGLEK-AHR----------PHRENMSRAL-------------AQVMRQTAPGEHVEREESLAV------------------------------------------------------HGQPYENLQARATGNNLQSAQMNSVGPSSSMMQAMTPYPALG----------------------------------QVPVAHPY-------------------------------EPSPAAKE----------------------LNKYASLKAVAEKANENFYTNRRHLADLAAKGTLPMHSVSLEQEPTNPYSPELPCQ--------------------------------------------------------KQNGHKSKSTKVHSSHPLAYGSNT--IANPGRMSSWETTETLGRRHTYGPKKHSATMEQMNELTSAQSQHYLPPHPYFVTNSKTEVTV-----------------------------------------
>Shisa8b_Dre
---------------------------------MKILALKKQSMAGNYFLLHLLLTAFLGRAAKAQDETSTDMDIQTANHTVD--------------------------------------------------------------------------------------PLMISVTSDGPPTLTTPGEVEEDTVPSTGTRC-RG---Y--YDV-MG--QWDPPFNCNA-----------GIFL---YCCGT-C--FYRFCCQ-------------------------------------FRQQRLDQTSCSNYDTPIW--------------------------ANTGKPVATNTEVQPDHERDRTH----MIVYII--CGVVAI---MVLV--------------GIFTKLGLEK-SRG----------GQNDLSNSRT------------LQELMKQPGGEANAVDGPLSNS-----------------------------------------------------------SSIGANGISARMLRSRSEQYHLNNAGFSFGAPAGLSH----------------------------------PQSNLSIPGLALNKYNSLKAVADTANRSYYKSYPLMDFSQHHSPPVA-----------------------------FQPMPMHPKDKSYLHQVLPSHDIHSPLSISIPTNHMERTRIPKTITHPQ-----------------------------------------------LSSSAFKAWDSGQRHVHRQTSHPGHLPRRQTYSSRRQYSIETIPDFLSQPTGYGGQPLYQHHPKIKAYQTNSKTEVTV------------------------------------------------------------
>Shisa7a_Dre
----------------------------------MMPTLEARVRVIILFLLIAVPLNASAASVPGPSRNGPITITPTPNPRSQ--------------------------------------------GRSFMYPLAKNGGSMRGKSMNRRPKQPAGVAEMPLRPLPQIMLPKNVTTDKLKAPFGAAQVAPPPRKLVEVDVC-RG---Y--YDV-MG--QYDLTFNCSK-----------DDFI---YCCGT-C--HYRFCCP-------------------------------------DRSRRLDQSICHNYQSPVW---------------------------ANTAPPVTRSPAPGLPDQSRIEQSN-NTVYVI--GGVISF---TVAV--------------AVAIKVAFHK-ASR----------QPRNRELNMP----------RALVEMLRHQSSPVQEGERNNSVA-----------------------------------------------------------------------------LGTGGGEGTLGRPPKNLYP-------------------------------------------------------------------------TLQKDNRQ-----------------------------------------------------------RAPRMNNMQLAMGGTLKPS----------------------------------------------------------------KHTNAMKPQPSFHQSLHNLAQLPPSYEAAMKPEINRYSSLKRLG-----------------------------------------------------------------------------
>Shisa7b_Dre
-----------------MPPAAILLFFLFGPLVSAVTLTSERSSVNGGPVLLLLRGRGRKAPPPDVQGKQAAAMAAEPEAAEI-----------------------------------------------------------------------------PPRPLPQIMLPLNVTDYALKPPLGAAQVAPPPQRLVDVDVC-QG---Y--YDV-MG--QFDNTFNCTK-----------GTYV---YCCGT-C--HYRFCCE-------------------------------------HQRQRLDQDSCTNYRSPDW------AVTA-----------------GPITQPPVRHDPDFDPLQQQSN----NTAYVI--GGVISF---TMAV--------------AIGVKVAFHK-LSR----------RPRNRDINMP----------RALVDILRHQSSPVQQGERNNSTVLTTATSSEGTLGRQAKNFYAPVLQSKDNRTGKHSFGQTGSSPKHTATIERVPRMNNTQLASTGTLLSSKHNNSGFHPSFSHSFHNLAQLPPSYETVMKPELNRYSSLKRLEKNLDDYSGYYTSKRR----PNNAPPSFHSSQHHLPWGGDFTLGARGTLPLNTSRTRIHMP--STTS-----------------------TPNPYPLPQTQYNPTFDTMSKPPRRVMSQDQLLALGEGNTLSRLSKNQQHLYYKPMTTSKSSNTQTLRKSHERLLVSPDRLEERMMGDYGGMVPTMSRLSHHQKAQSQQNVCVTPSLDRHHMIKMNSHPTSGREQ--DHPAIPSGHGTG------------TLGWGEIHGSGGGPGTMGHNARRMAFATKRQNTIEQLHFLPGGGGGGGGAGQALRTGSKNEVTV---------------
>Shisa6_Dre
---------------------------------MGIRHLLLLLLSLHPLSVSCTLSAKRVKPAPRRSPKPREMNGTTVAPSAA------------------------------------------------------------------------------------------------------TQRSTQVRPAHTHETC-RG---Y--FDV-SG--QYDKEFECNN-----------TDHR---YCCGS-C--YLRFCCQ-------------------------------------FKGNRLDQRTCKNYHKPDW------V--------------------KTVTASPVPTGDTYDPSLDQTN----TAVYIT--CGIIAF---IILI--------------GVSTKVAYDK-ATQ----------PPQEMNIHRA-----------------------------------------------------------------------------------------------------------------LADILRQQGPIPISQYD-------------------------------------------------------------------------CENFAAMN---------------------------------------------------------------------SSSKDDTPQ------------------------------------------------------------------RSKNHYTPTHSKAN--HGESNTLTHTLTHTHSHSKPKSVAEHRRRYLEECWVGLSSISAVG----------------------------------------------------------
>ShisaL1a_Dre
-----------------------------------------MIMNGRWSFNTLAII--------------FILLSTAALSAHF-------------------------------------------------------------------------------------------------------------------RVC-EP---Y--SDH-KG--RYHFGFHCPR-------LSDNKTYI---FCCHH-NNTAFKYCCNET-----------------------------------EFQSVMQLNLTANSDSFAH------N--------------------NYTA----------------------LIGVWI--YGFFVM---VLLA-------LDFLYYSAMNYELCRVY-LEK------W---GLGGRWLKQA--------------------------------------------------------------------------------------------------------------------RSQWHSTVQEGELN----------------------------------TGPGLSQQ-------------------------------QQ--QQQQ-----------------------LHLH------------------------------------------HHHHHHHPR----------------------------------------------------------------HSLRGDTQSPTLLSFQ--TSTAW--------------------------------------------------------------------------------------------------
>ShisaL1b_Dre
------------------------------------MEDKKMSVTRQQTFNILTII--------------LLLLPSTALSAHF-------------------------------------------------------------------------------------------------------------------RVC-EP---Y--SDH-KG--RYHFGFHCPR-------LSDNKTYM---FCCHH-NNTAFKYCCNES-----------------------------------EFQTVMQVNLTTSPDAYGH------N--------------------NYSA----------------------LIGVWI--YGFFVM---VLLA-------LDFLYYSAMNYEVCRFY-LEK------C---GLGGRWLKQS-----------------------------QYKWQ--------------------------------------------------------------------------------ADGQEERDGRTAPSQT-------------------------------------------------------------------------QE--QHQH---------------------------------------------------------------------PHSCSAQIR----------------------------------------------------------------HNLTGDSQSPAQATHN--TATAW--------------------------------------------------------------------------------------------------
>ShisaL2A_Dre
---------------------------------------------------------------------------------MS-------------------------------------------------------------------------------------------------------------------SDC-AG---YQNTDN-----VFVSGFTCPK-------PDSDVRAI---FCCGF-N--DVKYCC-----------------------------------------DDPNSFFPYDYGYMWW------L--------------------SLGA----------------------LVGLSI---AAVVL---LAFI--------------ITLCVLCYLF-IAT----------KPRGLDNGLP---------------------------------------------------------------------------------------------------------------LRAPGTKSNSVKEPTHTHT-----------------------------------------------------------------------------------------------------------------------------------------------------KHPERKVLEM------------------------------------------------------------QEMSSVLLSPAWFSAFSDFFFFLVDVVNLVLVWSFSSSADLN-----------------------------------------------------------------------------------
>Shisa2a_Dre
-------------------------------------------MKSSASCALLLLA---------------SVVLPLSSALSG-------------------------------------------------------------------------------------------------------------------EYC-HG---W--TDS-FN--SWHRGFQCPE-------RYDGEDAR---YCCGT-C--ALRYCCT-------------------------------------YAEARLDQSTCDTGTESES---------------------------TDDMRKVTESVPTY------------LPFVIV--VSAFLS---FVLV--------------GAIVSVCCCQ-CVK----------PKASDHPVGP---------SAAQTSLLESGGPSVDNSTPSRTST--------------------------------------------------------------------------------SGSSTTNARPPPSELS-------------------------------------------------------------------------VNLYGPMA-----------------------NSYPA-----------------------------------------PQPQQYVPP----------------------------------------------------------------LSQGAPQFYQPYMNYA--LPPERSMLMAPAFLDSRSAFGQPFPQAPMHTEPIYPTVTI---------------------------------------------------------------
>Shisa2b_Dre
-----------------------------------------MRGCTGFPMAVTVVL---------------TLLTVMNVKASG-------------------------------------------------------------------------------------------------------------------EYC-HG---W--HDA-QG--VWKDGFQCPE-------RFDTPDAI---ICCGK-C--ELRYCCS-------------------------------------STEARLDQGTCDNDKQTQE--------------------------TNTGSKDDKNSGAVPIY----------VPFLIV--GSVFVA---FVLV--------------GSVVAVCCCR-CLR----------PKQEPTSGGG--SGGASSSARVLETIPMMASTGTSRGSSSRQSS--------------------------------------------------------------------------------TATSSSSSAPPAAPRP-------------------------------------------------------------------------APAPLLRA------------------QASCCLPPDASVYVNMPTNFSVLNCQQATQILPHQGQFLHPQYIGFAHPVAPAAAFLDPT-------------------------------------------------------------QAGYRPLQSPFPPPTSVASVASITGDHKHPPVTM------------------------------------------------------------------------------------------
>Shisa3_Dre
---------------------------------------------MVRLLNCLVLG--------------YLTWNLRISEARG-------------------------------------------------------------------------------------------------------------------EYC-HG---W--LDS-SG--NYHEGFQCPE-------DFDTADAT---VCCGS-C--SLRYCCA-------------------------------------APDARLDQGTCTNDREVEN---------------------------NTQYAAQPIY----------------VPFLMV--GSIFVA---FVVV--------------GSLVAVYCCT-CLR----------PKQQTQQPIR--------------------------FSLRSQGE--------------------------------------------------------------------------------TIPMILTTAPPSLRTP----------------------------------SRQSSTAT-------------------------------TSSSSAGG--------------------------------------GSSLRRFSLGRSETMGQCSQHHQHQQQQLMAVSSSSASTP----------------------------------------------------------------TQPLLPPPPPPYTTNS--LQHAHTHRELQLHHQTLQSSGFLLPQQFFFPIPQEPFSTNKSFADFSQS------------------------------------------------------
>Shisa4_Dre
--------------------------------------------MSFYAVIIPVLC----------------IIFSAWQVSAN-------------------------------------------------------------------------------------------------------------------EDC-LW---Y--VDK-NG--TWHNGFDCPL-------------IT---FCCGN-C--HRRYCC--------------------------------------LDGFKMITEAGQKRCMLFH------L--------------------SPST----------------------IAGIAS-SILLFVAAIATMVC--------------CFMCSCCYLY-QRR----------QQRGRTPYEA---------------------------------------------------------------------------------------------------------QHIPMASYPVEHMYDAYGKPIGHPE-------------------------------------------------------------------------YPGYPMVP---------------------------------------------------------------QYLMMPQGPYPPHPP------------------------------------------------------------DPGFSQAAPPPYSPPQYPGH---------------------------------------------------------------------------------------------------------
>Shisa5_Dre
-------------------------------------------MASTVPVLLLLFA------------------GLFTATLAD-------------------------------------------------------------------------------------------------------------------DDC-KP---Y--ITS-SG--KMRTSIDCGF-------------LQ---FCCGN-C--DNRYCCSNPLSKL-------------------------------TEDQQDDCFFSNDFNKPI------------------------------------------------------VVGVTITGIVLLII---VFIV--------------CCVCPCCCIYKMCR----------KPRPVMGATT------------TTVVSTQCIQQPVVQGGQYPPY--------------------------------------------------------------QPIPPQSGYSGAPGYGATPMPKAPYQGHPYAAGP-------------------------------------------------------------------------PPPYQEAG---------------------------------------------------------------------GPGYPVPYS-------------------------------------------------------QAAFDGGQASYPMQPPAQPGYGQPG--YGQPAYGQPGYPQQHPPTDYSATQPAYNPAYVEPPKPGY----------------------------------------------------------------
>WBP1_Hsa
-------------------------------------MARASSGNGSEEAWGALRAPQQQSPAASSLEGAIWRRAGTQTRALD------------------------------------------------------------------------------------------------------AILYHPQQSHLLRELC-PG--------------VNNQPYLCESG-----------------HCCGETG------CC-------------------------------------------------TYYYELWW-------------------------------------------------------FWLL-----------WTVL--------------ILFSCCCAFR-HRR----------AKLRLQQQQR------------QREINLLAYHGACHGAGPFPTG--------------------------------------------------------------SLLDLRFLSTFKPPAYEDVVHRPGTPPPPYTVAP-------------------------------------------------------------------------GRPLTASS----------------------------------EQTCCSSSSSCPAHFEGTNVEGVSSHQSAPPHQEGEPGAGVTPA-----------------------------------------------------STPPSCRYRRLTGDSGIELCPCPASGE--GEPVKEVRVSATLPDLEDYSPCALPPESVPQIFPMGLSSSEGDIP----------------------------------------------------------
>WBP1b_Dre
------------------------------------------MPRKTLRAAVGLLC------------------AGAGLVQGK-------------------------------------------------------------------------------------------------------------------VFC-SG--------------VNNEQYRCEMG-----------------YCCGETE------CC-------------------------------------------------TYYYELWW-------------------------------------------------------FWLV-----------WTLI--------------ILMSCCCAYR-HRR----------VKMRLQQEQR----------QREISLMAYQGASSSYISPAPLNL-------------------------------------------------------------------RFWTDCKLPDYEEVMAHPPTPPPPYSESA---------------------------------------------------------------------ATVGGAMEEPQH------------------------------------------------------------GAELQQGEEPQQGEEEPS----------------------------------------------------------GRRRHVTGDSGIEVCVCQLEDE--DERCTGADGGCCPEHQSLQGKETEPAAPQTLQQTL--------------------------------------------------------------------
>WBP1L1b_Dre
-----------------------------------------------MGLFLYIAG--------------SANPTEATVYEQV-------------------------------------------------------------------------------------------------------------------LHC-EG--------------VNNKSYVCESG-----------------HCCGE-S-----QCC-------------------------------------------------SYYYELWW-------------------------------------------------------FWLV-----------WAII--------------FILSCCCVCH-HRR----------TKHRLQQQQR-----------------QHEINLIAYREVHNHTS--------------------------------------------------------------LPFYFRFLPNSLLPEYEEVVHRPATPPPPYSALS----------------------------------SGPPTYSGPITTDQQDVHCPPQQTTPV------------PPVPDTPS----------------------LEEIQTSDGYQHKDDDKAEMQLERSRSTETPLPQDQSPEKQNECRKEPLRNMAMPE------------------------------------------EKERIQGRHRRFTGDSGIEVCVCGRGLESHEPNEFEGLLSEEDQEDSEDFCEDCILQSYGEESQELLSPENRVERGASPLLQSHPVCLYLHTINEQEAPHQNNTES-------------------------------------
>WBP1La_Dre
----------------------------MSYRVANVPKATGKDGMWGVGFIKLGMG--------------LFVSSAVIGPVGS--------------------------------------------------------------------------------------------------------VSVEAALTEGRLIC-VG--------------VNNQSYYCDSG-----------------YCCDE-S-----QCC-------------------------------------------------SYYYEVWW-------------------------------------------------------FWLV-----------LTLI--------------VILGCCCVCH-HRRAKHRLQQ---QQRQHEINLI-----------------------------AYREA---------------------------------------------------------HNYSSLPFYFRFLPGYLLPAYEEVENRPPTPPPPYSASQ----------------------------------PGHSTSSDPLCSEQPDELCPPLQS---------------SPVTPSAS--------------------ENHSPEPCTEQPQTPTTHHPAKPQYLSLEEDGRLQQVACATSHSLLKQDSSGEDLSQP---------------------------------------------GDCSPDSKDKTPGRHRRFTGDSGIEVCVCNQGPGD--GEEEEEMKELVGHMDARGLEEQDFCDSCNPRSSSPPRGPGDVEQGLADSDVPLEPQRPPVCLQLHTISEQDGPNHTSNTDPPS--------------------
>WBP1L_Hsa
-------------------------------------MERRRLLGGMALLLLQALP--------------SPLSARAEPPQDK-------------------------------------------------------------------------------------------------------------------EAC-VG--------------TNNQSYICDTG-----------------HCCGQ-S-----QCC-------------------------------------------------NYYYELWW-------------------------------------------------------FWLV-----------WTII--------------IILSCCCVCH-HRRAKHRLQA---QQRQHEINLI-----------------------------AYREA---------------------------------------------------------HNYSALPFYFRFLPNYLLPPYEEVVNRPPTPPPPYSAFQ----------------------------------LQQQQLLPPQCGPAGGS----------------------PPGIDPTR--------------GSQGAQSSPLSEPSRSSTRPPSIADPDPSDLPVDRAATKAPGMEPSGSVAGLGELDPGAFLDKD--------------------------------------------------------AECREELLKDDSSEHGAPDSKEKT--PGRHRRFTGDSGIEVCVCNRGHHDDDLKEFNTLIDDALDGPLDFCDSCHVRPPGDEEEGLCQSSEEQAREPGHPHLPRPPACLLLNTINEQDSPNSQSSSSPS
>279740F.t1_Bbe
-------------------------------------------MLAILSTLLVVLG-----------------------AASA-------------------------------------------------------------------------------------------------------------------EYC-SS---Y--TDA-FG--DYKSGFSCPR-NSLFSFNNDDNDDI---YCCGT-S--TYKYCC---------------------------------------------SWRAGSFNIGSV-----------------------------------------------------MGGLFAVFVLVVIV---TIIS--------------CYMCSCCVIY-KRR----------QANRAHVITT----------TGGAPVVMTTTHSTTTYPQPGPQP-----------------------------------------------------------YPGAQPYPQGQQPYPQGPQPYPQGPQPYPQAPQPYPQ-------------------------------------------------------------------------APQPYPGA-------------------------------------------------------------------QPYPGAQPYPP-------------------------------------------------------QPYPGAQPYPGAPGSEAPPPYATATSYPSGKDPAYPPPAPLP----------------------------------------------------------------------------------------
>279710F.t1_Bbe
-------------------------------------------------MELIETG----------------------------------------------------------------------------------------------------------------------------------------------EQC-DG---Y--YDAAMG--RHREAFHCPM-------YEGAEGKSTWLYCCGT-T--TFRYCCP-------------------------------------FKEPDIIPLDINL---------------------------------SVGA----------------------YFAIAF--ACLVLFLAVTVLC--------------CFFFPYCWLYKMKH----------PNRDMQIDIG----------------------------------------------------------------------------------------------------------VEGPTIYPLRTMRSSASEPARIPP-------------------------------------------------------------------------GLSVETAM-----------------------------------------------------------VKEERRNSYPPRGTFPFPP------------------------------------------------------------------TEEIPYPPPTANSQ--HRSQTS-------------------------------------------------------------------------------------------------
>186820R.t1_Bbe
--------------------------------------MRSQVVVVKLGRQLLNST-----------KTVRRLVVQAQPQQPQ-------------------------------------------------------------------------------------------------------------------RTC-SP---F--YNP-AG--TYVPEFSCDD-----------DVYP---YCCGA-C--DNKYCC--------------------------------------RDNSSLISTDCDQPSLPLS------L----------------------------------------------ISQLGFAVVATLFL---VALL---------------LAAGWCCKR-CRT----------KTGAGEESDE-------------------------EDDRDSFGS--------------------------------------------------------------------------------VRRMQYTSTRRHGFYA-------------------------------------------------------------------------PPTRSSGY---------------------------------------------------------------SSRRACPCGSPVLPA----------------------------------------------------------HAQFCYHGYMNPVTYPYRSPHGYHHGKQPPQSIVLQD------------------------------------------------------------------------------------------
>Brafl1|108183_Bfl
-------------------------------------------MIATLSTLLVVLG-----------------------AASA-------------------------------------------------------------------------------------------------------------------EYC-SG---Y--TDA-FG--DYNSGFSCPR-NSLFSFNNDDHDDI---YCCGT-S--TYKYCC---------------------------------------------SWRSGGFNVGTI-----------------------------------------------------MGGLFAVFVVIVII---TVIS--------------CYLCSCCVIY-KRR----------QASRAHVITT----------AVGGGPVVMTTTSTTYPTGPQPYP------------------------------------------------------------------------QGPQTYPHGPQTYPQGTYPQGPQP-------------------------------------------------------------------------YPLAYPGS-------------------------------------------------------------------QPYPGAQPYPA------------------------------------------------------AQPYPGAAQYPGAPGSEAPPPYASATGFPAVKDPAYPPPAPLPYPN-------------------------------------------------------------------------------------
>Brafl1|66452_Bfl
-----------------------------------------MAEPAAVQAQLQQPQ----------------------------------------------------------------------------------------------------------------------------------------------RTC-SP---F--YNP-AG--IYVPEFSCDD-----------DVYP---YCCGV-C--DNKYCC--------------------------------------RDNSSLISTTCDQPSLPLS------L----------------------------------------------IIQLGFAVVATLFL---VVLL---------------LVAGWCCKR-CRT----------KKGPVEESDE-------------------------EDDIDSFGS--------------------------------------------------------------------------------GRRAQYTSTRRHGFYA-------------------------------------------------------------------------PPTRSSGY---------------------------------------------------------------SNRRPCPCGSPVLPA----------------------------------------------------------HAQFCYHGYMNPVTYPYRSPHG--YNGKQAAQTIVLQDF----------------------------------------------------------------------------------------
>Brafl1|103099_Bfl
-----------------------------------------MAEPAAVHAKLQGPQ----------------------------------------------------------------------------------------------------------------------------------------------RTC-SP---F--YNP-AG--IYVPEFSCDD-----------DVYP---YCCGV-C--DNKYCC--------------------------------------RDNSSLIWTDCDQPRLPLS------L----------------------------------------------IIQLGFAVVATLFL---VVLL---------------LVAGWCCKR-CRT----------KKGPVEESDE-------------------------EDDIDSFGS--------------------------------------------------------------------------------GRRAQYTSARRHGFYA-------------------------------------------------------------------------PPTRSSGY---------------------------------------------------------------SSRRPCPCGSPVLPA----------------------------------------------------------HAQFCYHGYMNPVTYPYRSPHG--YHGKQAAQTIVLQDF----------------------------------------------------------------------------------------
>Brafl1|118183_Bfl
-------------------------------------------MSGAVVLFLIFVL----------------------GTASG-------------------------------------------------------------------------------------------------------------------ERC-RG---Y--TDI-FG--DYHAGFNCPT-------SSDFSSET---YCCGI-S--SNPYCC---------------------------------------SSCLFSQYTISCDDDILY-------------------------L-STGA----------------------IVGIAV--GCIAFVAIIITVC--------------CCCCCACCAP-CCC----------RSDPATTTTV---------------------------ITNQPAA--------------------------------------------------------------------------------AVTVAQTSYQPYPQYP----------------------------------PPSGEMAQ-------------------------------YPPPGQQY---------------------------------------------------------------------PPPGQYYPP---------------------------------------------------------------QGQQGGLAYPPPYPGQG--GQPVKQ-------------------------------------------------------------------------------------------------
>Brafl1|118184_Bfl
----------------MVSVGNAAVSEKAARWPCYEAFLGLVIGGSVLLVILLICC--------------CVCCCRGCCSSRQ---------------------------------------------------------------------------------------------------------PAVTVVQASGEYC-PA---Y--TDI-FG--NYQSGFSCPN-----HSNGDSYDDD---YCCGT-S--SLPYCC--------------------------------------DSCLLSQQTSYCDIVSYWS------L--------------------STGA----------------------IVGIAL---GSLAF---IAFV--------------ITMCICCCCA-CCK------SGSSANRTTVVQGQ-------------------TVNAVAVAQTTYPGQ------------------TANAF---------------------------------------------------------AVAQTTYPGQQYPQYP----------------------------------PGSEMTQY-------------------------------PP--TGAQ-----------------------YPPAGAQNPTTGAQY-------------------------------PPPGAQYPP----------------------------------------------------------------QGQQYPPAAPQYAPPG--QQPPYPVAQGDM------------AYPPPYPGQDGQPMKQ---------------------------------------------------------------
>BL09148_Bla
------------------------------------------MAAGKYTCLVHAQL-----------------------QQPQ-------------------------------------------------------------------------------------------------------------------RTC-SP---F--YNP-AG--TYVPEFSCDD-----------GVYP---YCCGV-C--DNKYCC--------------------------------------RDNSSLISTDCDEPNLPLS------L----------------------------------------------IIQFGFAVVATLFL---VVLL---------------LVAGWCCKR-CRT----------KKGVAEESDE------------------------------------------------------------------------------------------------------------------EDDRDSFGSGSARRMQ------------------------------------------------------------------------------------------------------------------------------------------------------------CRC-----------------------------------------------------------------------------------------------------------------------------------------------------------------------------------------
>BL95581_Bla
-------------------------------------------MSGAVVLFVIAVL----------------------GTASG-------------------------------------------------------------------------------------------------------------------ERC-RG---Y--TDA-FG--DYHAGFSCPT-------SSDFSSER---YCCGT-S--SYPYCCSSC-----------------------------------LLSQFTFSCDADDIGDIVY------L--------------------GTGA----------------------IVGIAL--GSLAFIGIIITVC--------------CCCCCACCAG-CRS----------NPPPTTTVIT-----------------------------NQPAA--------------------------------------------------------------------------------GVTVAQTSYQPYPQYP----------------------------------PSGEMAQ--------------------------------YPPPGPQY---------------------------------------------------------------------PPPGAQYPP---------------------------------------------------------------QGQQGGMVYPPPYPGQG--GQPMKH-------------------------------------------------------------------------------------------------
>BL23022_Bla
----------------------------------------------MFLCLVMFVL------------------TVSVTPGDA-------------------------------------------------------------------------------------------------------------------EWC-SS---YRGYDG-----IYHSGFNCPD-------HHDDHDDI---YCCGT-S--RNKYCC--------------------------------------DDCWDKVYGACHRYYGF-----------------------------SIGG----------------------KVGVGLAVGGFLLI---LIAI--------------GYCCKAKQLR--QR----------NQRQTTTTVP-------------------------YPGQEQTQY--------------------------------------------------------------------------------PTGAMSYLPSPSGGAT------------------------------------------------------------------------AYPHPPPAA-----------------------------------------------------------------YPQPPPGGFVASP---------------------------------------------------------------PPYPGGDAAYPPAYPGGPAGYPVKQHP-----------------------------------------------------------------------------------------------
>BL56029_Bla
---------------------------------------------MTLYLLMFVLA-------------------ASFTPDEA-------------------------------------------------------------------------------------------------------------------ERC-SS---Y--RDW-KG--IYHPGFTCPN-----ISRGDHPDEI---YCCGRFS--NRKYCC--------------------------------------GDCRDKINNPCGSQSDHDT-----------------------------------------------------AVAVVISVVFYVFL---GIAV--------------CLIIRCCCSK-CKA----------RQERAKAYVP------------VTGQLPQQQTTLTVTTAAYPTQ---------------------------------------------------------------------------GHIHYPPDTAPYPPLLEGGYP--------------------------------------------------------------------------PARERGY------------------------------------------------------------QATMIYPHPPAGGFIAPP----------------------------------------------------------------PNPTAPEYHPAYPGHGVDGYQCRTRYTRCISAIIVY-------------------------------------------------------------------------------------
>BL95748_Bla
-----------------------------------------MALTALTLTFLAFVY-----------------------EVAP-------------------------------------------------------------------------------------------------------------------EHCPPG----LATSLLNSTLGVLRPFDCPR-------PDDPPGNI---YCCGL-Y--SFRVCC--------------------------------------PERCGDFSFRCPRPAFSWP------------------------DHDNTGSSSDSGTYDSDDYYDSSDS----GSGFST--GGIAILAVAFLCV--------------VCTVTLCCKN-AYK----------REEGKKYRYN----------------------------------------------------------------------------------------------------------------------------------------------------------------------------------------------------------------------------------------------------------------------------------------VAYVGFSIK-----------------------------------------------------------------------------------------------------------------------------------------------------------------------------------------
>BL31779_Bla
-------------------------------------MILQSHLTDKKICGVVVAG----------------------------------------------------------------------------------------------------------------------------------------------EQC-RA---L------GG----LTTFSCPR------PIFDDNDDI---YCCDG-D------CC-----------------------------------------DDCWESEDTSACTGHW------GNIAGKALQL-----------GIGA----------------------IIGIAV---AVIVG---VVII--------------IVACVCCCIY-MTK------QQSRPRAQGQQMVP------------------------------------------------------------------------------------------------------------------VAQPAGQYPPPGGQYA----------------------------------PPAGQ----------------------------------YP--PPAY---------------------------------------------------------------------PPTAGPYPP----------------------------------------------------------------------LSDPAYPQDG--GYVPTKI------------------------------------------------------------------------------------------------
>BL29756_Bla
---------------------------------------------------------------------------MSISQAVA-------------------------------------------------------------------------------------------------------------------ETC-PG---HYTPDV-LGVKVWVPAFDCPT-------LLDDPSSE---FCCGT-K--DNPHCC--------------------------------------GDCAQSITSACITGGVVSN---------------------------ETFDGLLXDPSHSYEA----------FLGLVI--GGAVLL---IALF--------------ICCCVCCCRG-CCG----------SRQPAVTVVQ-------------------------------------------------------------------------------------------------------------------------------------------------------------------------------------------------------------------------------------------------------------------------------------------------------------------------------------------------------------------------------GS---------------------------------------------------------------------------------------------------------
>BL21209_Bla
------------------------------------MNSAPFGSFWVVTLVTKYGI--------------TTAFNHFSPSVLS-------------------------------------------------------------------------------------------------------------------EVC-PA---Y--ERTSNGHTTWVDSFSCPT-------DNDPEEET---YCCST-D--TLRYCC--------------------------------------DDCTQSLSLSCATGSGAVN------L--------------------SMGA----------------------IVGIAV---SAVVC---VVLL--------------AAIIALCCSF-CCE------K---KLRASQISVQ---------------------------PVAYPQS--------------------------------------------------------YHGQEMFPMGPLQ-----------PPPYVPAESPPPYMPQ----------------------------------ETFTQQNT-------------------------------TS--FTSA-----------------------AADP--------------------------------------AQRVPPGAAAPAR------------------------------------------------------------------QSQPTAPPPQSVSL--RQRQATGPEHEL------------PPYELTQVG----------------------------------------------------------------------
>BL24895_Bla
---------------------------------------------------------------------------MSISQAVA-------------------------------------------------------------------------------------------------------------------ETC-PG---HYTPDV-LGIKVWVPAFDCPT-------LVDNPSSK---FCCGS-K--NNPHCC--------------------------------------SDCTQSITSVVACITGGAL---------------------------SYEA----------------------FLGLVI--GGAVLL---IALF--------------ICCCVCCCRG-CCG----------SRQPAVTVVQ-------------------------------------------------------------------------------------------------------------------------------------------------------------------------------------------------------------------------------------------------------------------------------------------------------------------------------------------------------------------------------GS---------------------------------------------------------------------------------------------------------
>BL95578_Bla
--------------------------------------------MSRIAVLVLLVT--------------------IWTTASA-------------------------------------------------------------------------------------------------------------------ERCGSG---F-------------TSFSCPR------TFLDDSDEK---YCC------RNNKCCDN------------------------------------CWESTVSTSSCTGSNISDT------IGKALRL--------------GIGA----------------------IVGIIV---GCIVV---VIII--------------IVACVFCCCA-CAK------GSSQRSQPQAVQMA------------------------------------------------------------------------------------------------------------------PAAQPVQYPPGQYAQY-------------------------------------------------------------------------PPASPCSI-----------------------------------------------------------------HLASMPSTPLRST-------------------------------------------------------------PLDSPQPTRRTQPTRRTQR--THQARFRQEPAV-------------------------------------------------------------------------------------------
>ENSCING00000020786_Cin
----------------------------------------MTITRGVMMIQILFLF-------------------ILTARCAT-------------------------------------------------------------------------------------------------------------------EIC-ED---I--VNL-KG--EMLQAFGCPR-------LHEMKENK---YCCGNKS--VSLTCCSN------------------------------------ETQSIYYAAKMENLSKPRD-----------------------------------------------------SASLIV--VSIYGG---ILVI--------------IMALDCVSHF-GVW----------KKRRQKGKTF------------------------------------------------------------------------------------------------------------------------------------------------------------------------------------------------------------------------------------------------------------------------------------------------------------------------------------------------------------------------------------------------------------------------------------------------------------------------------------------
>186880R.t1_Bbe
------------------------------------------MAASGLLILIAVLG----------------------TASGG-------------------------------------------------------------------------------------------------------------------EYC-SS---Y--TDI-YG--VFHYGFNCPN-------YSDGDDYEDQ-YCCGT-S--NSPYCC--------------------------------------DSCFLSQINGCEVEPDSYF-------------------------SMSTGA----------------------IVGIVV---GSLAF---IAIV--------------IAVCCCCCCA-CCQ----------SNRQSPTTTV---------------VQGQQAAGVTVAQTTYPAQ--------------------------------------------------------------------------PYPQYPPGTEMTQYPPPGAQFP----------------------------------PTGAQYPPTGAQ---------------------------YPPTGAQY---------------------------------------------------------------------PPPAPVYAP--------------------------------------------------------PGQQPPYPVAQGDMAYPPPYPGQG--APPMK--------------------------------------------------------------------------------------------------
>056180R.t1_Bbe
--------------------------------------------------MFLYLL--------------VFVLAVNLTPGEA-------------------------------------------------------------------------------------------------------------------ERC-SG---Y--TEY-GG--HYRPGFNCPG-------RYDDRDEI---YCCGT-S--KNKYCC-----------------------------------------DDCWDKVYGACHRYYG------F--------------------SMGG----------------------KVGVGL---AVSGF---LLIL--------------VAIAYCCRAK-QLR----------QRRNQRQTVT---------------------------TVPYPGQ-------------------------------------------------------------EQTQYP-------------PPGAMSYLPPPSGGAA------------------------------------------------------------------------AYPQSTPAA-----------------------YPQP------------------------------------------PPGGFVAAP---------------------------------------------------------------PPYPGGDAAYPPAYPGG--PAYPEKQQ-----------------------------------------------------------------------------------------------
>186760R.t1_Bbe
----------------------------MSSWLTFLSVRMDERNNRGMTKPVSLVA--------------FLVCSVFPTVLS--------------------------------------------------------------------------------------------------------------------EVC-PA---Y--VRTTDGESTFVDSFSCPT-------VSDPDEDS---YCCST-A--TLRYCC--------------------------------------ADCTQSLSLSCSTGSSEVN------L--------------------STGA----------------------IVGISV---SAVVC---VVLL--------------AAIIALCCSF-CCE------R---KLRGSQISVQ-----------------------------PAPYP------------------QPPRG---------------------------------MEMYPMGPFQP-------------PPYIPAESPPPYTPQE----------------------------------TTATQQNT-------------------------------AT--APGA-----------------------GAAATSRQV---------------------------------QQTAAPPYRQAPQ---------------------------------------------------------------TTAAPYRGQAPPAASAP--DRRAQPPGPPAQ------------SVSLRQRQAAGPEHELPPYELTQV-------------------------------------------------------
>186750F.t1_Bbe
-------------------------------------------MSASVVLFVIVVL----------------------GTASA-------------------------------------------------------------------------------------------------------------------ERC-RD---Y--TDV-FG--NSKPGFSCPT-------YSDLSSDV---YCCGV-S--DLPMCC--------------------------------------SSCLLSQYSPCDADDIIDL---------------------------SIGA----------------------IVGIAV--GCVVLVAIIITVC--------------CCCCCACCAG-CCR----------DPAPTTTVIA---------------------------NQPAAGV--------------------------------------------------------------------------------TVAQTTYPGQPYPQYP-------------------------------------------------------------------------PSGELSQY---------------------------------------------------------------------PPPGAQYPP-------------------------------------------------------------------PGQQYPPQQGGLV--YPPAYPGPMK---------------------------------------------------------------------------------------------
>058740F.t1_Bbe
--------------------------------------------------MALTAL--------------TVAFLAFVSEVVP-------------------------------------------------------------------------------------------------------------------EHCPAGIRKWTPNST-FA--NLYAPFDCPK-------PEDSSENI---YCCGM-L--SFRFCC--------------------------------------PTKCGDYDFSCPRPDPPLI------WPDNTDSGTYDSGDYYDSDSDDSGF----------------------STGGMA--ILAVVV---LAVS--------------CTVMMCCRNA-YNR---------EEELNRAMTSD-------------------------------------------------------------------------------------GYVTTYVDGTTLSSPGRVRGRTQASAADGTVIHPTVHVHPRSSDP------------------------------------------------------------------------------------------------------------------------------------------------------PSGTRADPP-----------------------------------------------------------------------------------------------------------------------------------------------------------------------------------------
>Brafl1|66456_Bfl
--------------------------------------------MMSLRTFHGVLMDRRNIVMSRTVSLVAFLVCAVFPTVLS-------------------------------------------------------------------------------------------------------------------EVC-EE---Y--ERTSNGHTTLVDSFSCPT-------NSDQDKDS---YCCMA-G--TLKYCC--------------------------------------DDCTQSLTLSCAAGSSAVN--------------------------LSMGA----------------------IVGIAV---SAVVC---VVLL--------------AAIIALCCSFCCEK----------KLRSSQISVQ-----------------PAAYPQPYHGQGMYPME----------------------------------------------------------------------------PLQPPPYVPAESPPPYTPQG-------------------------------------------------------------------------TATQQNTT--------------------------------------------------------SFTQAEAGPDRQGPPGAALPAR-----------------------------------------------------------------QAPPPGPPPQYVSVRQRQATGSELPPYDLTQVG---------------------------------------------------------------------------------------
>Brafl1|76612_Bfl
--------------------------------------------------MFLYLL--------------VLVLAVSVAPGDA-------------------------------------------------------------------------------------------------------------------ESC-SG---Y--RPW-GG--GYHPGFDCPG-------RYDDYDDI---YCCGT-S--RNKYCC--------------------------------------------DDCWDKVYGACHR------F--------------------SVGG----------------------KVGVGLAVGGV------LFIV--------------LALGYCCRAK-QLR------Q---RNRQRQTVST----------------------------VPYPDQ-------------------------------------------------------------EQPRY--------------PTGAMSYLPPPAGASA-------------------------------------------------------------------------YP--QPSP-----------------------TGYP--------------------------------------QP--PPGGFVAAP---------------------------------------------------------------PPYPGGDAAYPPAYPGG--PGYPVKQQP----------------------------------------------------------------------------------------------
>Brafl1|103524_Bfl
------------------------------------MTTSSVPFRGCLSLFRRSLA-----------LHSMALAQVIGNVSAG-------------------------------------------------------------------------------------------------------------------ETC---------VIPPSGKNSTARTFVCPE-------PHDSEKDT---YCCGF-S--PNYFCC------------------------------------------------SKPFDTFAV-----------------------------------------------------VMGGLL--TSILFL---AVSY--------------AILAYIHNFF-NRR----------RARRIQHGMP-----------------------PCRPDSEIFQF-----------------------------------------------------------AEGLSAEEREKVILAKVTGGGGASRRPSPPSPQHRLI-------------------------------------------------------------------------LPAADCRK-------------------------------------------NSSSTFNDEEDAGRHYREDLEDRVELDEDIFMTDV---------------------------------------------------------RTRRSSEQERLKGAASGPHDHAAVVIVPSDNHPLEPRTTIA---------------------------------------------------------------------------------------
>Brafl1|121391_Bfl
--------------------------------AEQERTQSQLRHNGNNSTMFLYLL--------------VLVLAVSVAPGDA-------------------------------------------------------------------------------------------------------------------EWC-SS------YTW-GG--HHQPGFNCPG-------RYDDYDEI---YCCGT-S--RNKYCC--------------------------------------------DDCWDKVYGACHR------F--------------------SVGG----------------------KVGVGLAVGGVLFI---VLAL--------------GYCCRAKQLR-QRN----------RQRQTVSTVP-------------------------YPDQEQPRY--------------------------------------------------------------------------------PTGAMSYLPPPAGASA-------------------------------------------------------------------------YPQSSPTG-----------------------YPQP------------------------------------------PPGGFVAAP---------------------------------------------------------------PPYPGGDAAYPPAYPGG--SGYPVKQQP----------------------------------------------------------------------------------------------
>Brafl1|103094_Bfl
------------------------------------------MAASVVLVLMIAVL----------------------RTASG-------------------------------------------------------------------------------------------------------------------EYC-PA---Y--TDI-FG--NYQSGFSCPN-----YLNGDSYDDD---YCCGT-S--SLPYCCDS------------------------------------CLLSQYTTYCSSTNIVSYW-------------------------SLSTEA----------------------IVGIAL---GSLAF---IAFV--------------IIMCICCCCA-CCK---------SGSSGSDFSSE----------TYCCGISSNPYCCSSCLFSQYTLS------------------CDADDIWDLSTGAIVGIAVGCIAFVAIIITVCCCCCCACCAPCCCRSDPATTTTVITNQPAAAVTVAQTSYQPHPQYP----------------------------------PPSGEMAQ-------------------------------YPPPGQQY---------------------------------------------------------------------PPPGQYYPP---------------------------------------------------------------QGQQGGLAYPPPYPGQG--GQPMKQ-------------------------------------------------------------------------------------------------
>Brafl1|103093_Bfl
----------------------------------------MAVLKVLLGAALLSVV---------------YIFSMCCVEALA-------------------------------------------------------------------------------------------------------------------ETC-PG---HYTPDV-LGIKVWVPAFDCPT-------LVDSPSSK---FCCGT-K--NNPHCC--------------------------------------SDCTQSITSVVACITGGNL---------------------------SYEA----------------------FLGLVI--GGSVLL---VILL--------------ICCCACCCRG-CCS----------SRQPAVTVVQ-------------------------------------------------------------------------------------------------------------------------------------------------------------------------------------------------------------------------------------------------------------------------------------------------------------------------------------------------------------------------------GS---------------------------------------------------------------------------------------------------------
>Brafl1|107978_Bfl
-------------------------------------------------MELIDIG----------------------------------------------------------------------------------------------------------------------------------------------EQC-EG---Y--YDTAMG--RHRESFHCPM-------HESSDGLSTWLYCCGT-S--TFRYCCP-------------------------------------FKEADVAPSDINLSGGAYF--------------------------A--------------------------IAFAAM--VLVLSV---TVLC--------------CFFFPYCWLYRMKH----------PNRDMPIEIG----------------------------------------------------------------------------------------------------------MEGPAIYPLRTMRTSASEPARIPP-------------------------------------------------------------------------NVNVETAK-------------------------------------------------------------EERRNSYPPRGTFPYPP----------------------------------------------------------------TEEVQIPYPPPTANSQ--HRSQTSL------------------------------------------------------------------------------------------------
>pfl_40v0_9_20150316_1g19025.t1_Pfl
-----------------------------------------MAGTHIFSLFTLVIL-----------------AAVTCSVIAD-------------------------------------------------------------------------------------------------------------------DTC-YG---Y--YDD-NG--DWHNSFDCDS-------IFDGGI-----YCCGT-L--TNKYCCM-------------------------------------DKDDRITEEQLSAAIIAVI-----------------------------------------------------IVAVVV--VVIIAI---IIAC--------------CVCCCNACAS-CCR----------TNSTTTYVHG------------------------------------------------------------------------------------------------------------------HPAAGPTVVVASSQQS----------------------------------------------------------------------------------------------------------------------------------------------------SVTPGTHYAPT--------------------------------------------------------------VADNPMYPASTQMNPVAG--YPPPYSPNQKY--------------------------------------------------------------------------------------------
>pfl_40v0_9_20150316_1g33818.t1_Pfl
---------------------------------------------------------------------------MATAGAGG-------------------------------------------------------------------------------------------------------------------EYC-DG---Y--HDK-DG--EWHDGFDCDH-----------GINV---YCCGT-W--QNKTCC--------------------------------------PYEGKYEEDPTAA-----------------------------------------------------------IIGIIVASAIALLVFIVSTVV--------------VCICVCCIVR-ASR----------RQQAQQTVVV--------------------------GATQMTTL--------------------------------------------------------------------------------STQRTASTAYPTATYP-------------------------------------------------------------------------TPQYSTQA---------------------------------------------------------------FQTGTYPTQQYTNQP----------------------------------------------------------------YYPQQQQDYPRDQPPQ--CELCRPSLVIEYLTDHLQASLVENLSKMVSSGLYEDLVNSVSQVYDLRVNNVSQA------------------------------------------------
>pfl_40v0_9_20150316_1g29007.t1_Pfl
---------------------------------------------------------------------------------GG-------------------------------------------------------------------------------------------------------------------EYC-DG---Y--HDK-DG--EWHYGFDCDH-----------GFNV---YCCGT-W--QNKTCC--------------------------------------PYEGKYEENPTAA-----------------------------------------------------------IIGIIVASVIAVLVFIVSTVV--------------VCICVCCIVR-ASR----------RQQAQQTVVV--------------------------GATQMTTM--------------------------------------------------------------------------------STQRTASTAYPSATYP-------------------------------------------------------------------------TPQYNTQR---------------------------------------------------------------------AFPTGIYPT----------------------------------------------------------------QQYTNQSYYPQQQQDY--PRDQPPQYPGKL-------------------------------------------------------------------------------------------
>pfl_40v0_9_20150316_1g33817.t1_Pfl
-------------------------------MTFIPCRPNQDGVAWSDYCFSYYDRYDTYQAGFNCDESPNIYCCGNWLYKYC---------------------------------------------------------------------------------------------------------CDSDDNYVEQGFC-SS---Y--FDA-KG--DWHDSFFCGS-------EYDITNV----YCCGN-S--ENKSCCA-------------------------------------SDDQYTDDFFSDFSDFSVD-----------------------------------------------------LIYIIVGVSIGVIF---LIII--------------CVVICCCVCAGCAL------NQSRRRRQQQTTVT----------TGAAQMTTMTTPAGSYPSQQYTNQ--------------------------------------------------------AYPQPQQQPYQYPPPSQQPTQYPPPPQYPGQQPPPQYPGQ----------------------------------QPPSQYPA-------------------------------PPYGQAQQ-------------IGIIVGSVVALIIIIGIIVAVCLCVYCAVQAGRTQRTTQRTVIVGSNQITTVNTQRSPATGYQTT-----------------------------------------------------------TYPAQPYTTQPNPAGTYPTQQYSTQPYPPQQQQYPYDPPPEYPGKQ--------------------------------------------------------------------------------
>Sakowv30044943m_Sko
---------------------------------------------METLRQLLMLT--------------LCYLALTITEVRS-------------------------------------------------------------------------------------------------------------------EYC-YG---Y--YDF-EG--DFTEGFTCPK-------WFDSSSET---YCCGS-S--TYKYCC------------------------------------------GYDDWLSYGLSAPTG------L--------------------GTAA----------------------IFGIVI--TVLIIV---GTIA--------------GIAACVCCCI-KAG----------SNKSTRTHVI---------------------------------------------------------------------------------------------------------------------HTQFNPPPDGALW-----------------------------------------------------------------------------TVQS---------------------------------------------------------------------PPAYGLQPP--------------------------------------------------------------------YAKLPPTYDPVA--QVYGK--------------------------------------------------------------------------------------------------
>Sakowv30022739m_Sko
-----------------------------------------MAALHSVGVFVAVLF------------------ASASLITCD-------------------------------------------------------------------------------------------------------------------DTC-VA---Y--FDS-SG--NWHGSFDCNG-------ILDGGD-----TCCGT-L--IDKYCC-----------------------------------------YASDTCAAYLDSSGNW---------------------------HDSFE---------------------CNGLLD--GGDRCC---------------------GTLIDKYCCY--------------NSGAADYYWR----------------------------------------------------------------------------------------------------------------------GWYTWTMYCLVF--------------------------------------------------------------------------------------------------------------------------------------------------------VLLLYMQ-----------------------------------------------------------------------------------------------------------------------------------------------------------------------------------------
>Sakowv30044932m_Sko
-------------------------------------MDNKTNVAFRLSILLIMVV----------------------LGVNS-------------------------------------------------------------------------------------------------------------------DDC-SS---Y--YDS-NG--DYVYSFSCPQ-------SNDGYSEI---YCCGT-S--SYKYCCDYST----------------------------------WLSFDYESDWAGDFDDAVG------L--------------------GISI----------------------ILGIVFGIIGLIVL---IILC--------------IVACVCCCAQ-AGQ----------SSSKTTVVHA------------------------------------------------------------------------------------------------------------------PNQVSPASPVVVSQSS------------------------------------------------------------------------------------------------------------------------------------------------------AQAQQAVPQ-------------------------------------------------------------------AYSNPPPNYAGQI--PPPAVY-------------------------------------------------------------------------------------------------
>Sakowv30032060m_Sko
-----------------------------------------MAATNRYAIFWSLIC--------------LHI-----AGVSG-------------------------------------------------------------------------------------------------------------------GTC-AG---Y--SD--YS--SYHEAFECPS-------STDAEDMT---YCCGS-H--TYRYCCS-------------------------------------QADYDFDNDFDNVVESAIG------L--------------------AEGV----------------------LIAIII--GSIVTV---IVII------------VSIVACVYCCIK-GAT------S---EDTTTIIRRK------------------------------------------------------------------------------------------------------------------------------------------------------------------------------------------------------------------------------------------------------------------------------------------------------------------------------------------------------------------------------------------------------------------------------------------------------------------------------------------
>Sakowv30039199m_Sko
-----------------------------------------MAAPRPVALFMAVVF-------------------STVSHIAC-------------------------------------------------------------------------------------------------------------------DYC-VG---Y--TDL-NG--NWHDSFECNG-------VVDGGD-----TCCGT-I--TNKYCC-----------------------------------------------YDEDKAVSVG-----------------------------------------------------VIVLLVSLVVVVAI---CTIC--------------VAVCVCCCNA-CRR----------STTTTRYVQQ------------------------------------------------------------------------------------------------------------------HNPGSPTVVVSHSSQV-----------------------------------------------------------------------------QSSV---------------------------------------------------------------------TPGAGYMPT---------------------------------------------------------------AASNPMTQYPPPYAQEG--VESPTS-------------------------------------------------------------------------------------------------
>Sakowv30032056m_Sko
----------------------------------------------MLCNGLVVSG----------------------------------------------------------------------------------------------------------------------------------------------DTC-AG---Y--TD--YS--SYYEAFECPT-------STDTEGMT---YCCGS-D--MYRFCCS-------------------------------------QADYDFDNDFDNVFESAIG------F---------------------VTI----------------------VAIAII--CGIIAVPIIISVS--------------IVACVYCCIK-GAQ----------SNSEDTTTHQ----------------------------------------------------------------------------------------------------------------------------------------------------------------------------------------------------------------------------------------------------------------------------------------EAPAPAYNI-------------------------------------------------------------------VPLQNYPQSSHAV---------------------------------------------------------------------------------------------------------
>Sakowv30039198m_Sko
-----------------------------------------MVAPRSVALFIAVVF-------------------VTVSHIAG-------------------------------------------------------------------------------------------------------------------DYC-LG---Y--TDL-DG--EWHEGFDCDG-------LLDGGD-----NCCGT-L--TDKYCC-----------------------------------------------FDEDKSVSAG-----------------------------------------------------IIALIVSLVIVVAV---CIIC--------------VAVCVCCCNA-CRG----------STTTTTYIQQ------------------------------------------------------------------------------------------------------------------PNTATPTIVTAQSSQM-----------------------------------------------------------------------------QSSV---------------------------------------------------------------------SPGVGYMPT---------------------------------------------------------------AASNPMTQYQPVYAQGDVKAPEY---------------------------------------------------------------------------------------------------
>Sakowv30044920m_Sko
---------------------------------------------MTNILFVAMVC-----------------ILVVVKEAKN-------------------------------------------------------------------------------------------------------------------DRC-TG---Y--VDI-LG--NQKNGFDCPS-----IIQDDWDDDK---YCCGT-Y--NYKYCCD-------------------------------------YITWLTAKFQDDDVILPSP---------------------------MSSI----------------------MVGILI---GVLII---VVVV--------------IIVIIMCASS-TKR----------SQKRKRVDII-----------------------------------------------------------------------------------------------------------TSPSAKPPAYTATITYTPVSQPE-------------------------------------------------------------------------PPSYSPCK--------------------------------------------------------------------QPCNAAYIQP--------------------------------------------------------KRTTRHSYFTNQTSSNDTSYPGQSDIIIEEMN-------------------------------------------------------------------------------------------------
>Sakowv30022722m_Sko
---------------------------------------MAISMGVKSLSLLLFLM----------------------STVTA-------------------------------------------------------------------------------------------------------------------DYC-VG---Y--YDS-FN--DWQSGFDCPK------SWFDDSDDR---YCCGS-S--TYKYCCDDIFG---------------------------------FDDDDDWDDVSGSFHTAWS------V----------------------------------------------IVGVVVSVIFVIIV---IIVV-------------SCFMCSCCILN-QQR----------RATRTTTTVT-----------------RPATQMTTVTNTNYPMG--------------------------------------------------------------------------PQPYPAQPQCQPYPAQPYPAQP-------------------------------------------------------------------------YSAPPPSY----------------------------------------------------PSATAGAAPYPAAPNYDPSNYPAYPP------------------------------------------------------------STAPGYPPAPSYPPPSDAPP--YPPPSDAPPYPPPSDVPSYPPPSDAPPYAPTSNAPPYPTKY--------------------------------------------------------------
>XM_022225288.1_Apl
------------------------------------MARSAGLLLVGLGLLLAAVA--------------SLCLADDPDNLVS-------------------------------------------------------------------------------------------------------------LEEVLGEYC-EG---Y--YDE-NK--EYHDGFQCKG-------THDAPDEL---SCCGT-P--TDKYCC--------------------------------------DKGFFIDSLSIGN-----------------------------------------------------------LIGILVSVFVIVLL---CVII-------------SCCCCSCCLCT-RGRVYSDRHHHHYHQHPDRRRSARYMMSPGGLRETLMRARRKRRAPNTEASPAASSD----------------------------------------------------------SSPQIPTPPRRHHRPAPTQPSYPPQPYPQPYPPQQPHP----------------------------------PQQYPLPYLSHQY--------------------------PPSYPPNY---------------------PPQPYPHPVPRMVHEGPAYPTAEAAPLPSFTAPPPPYSVASSEHQRQAPPLLDKHTS--------------------------------------------------ATSEAPDEFPTAAAAYPPPPPPSPRYPPPP--PPPPPSSPLFSASGQQAPPLLDKRTAPARQYPRAAYPPPPPPLSRRGAPSAPPDEEVSNHPTKM---------------------------------------
>SPU_024991_Spu
-------------------------------------------MDFDIPELPEVFK--------------------GEGGTTA-------------------------------------------------------------------------------------------------------------------EFC-EA---Y--VDE-SG--TYHTSSHCPG-------PDAVREALNNVYCCGT-S--TNKYCC----------------------------------------------SEPTGYFLEHF---------------------------DIGA----------------------FVGGSIAIVIAVII---GIII--------------CCCCCSCCCW-KRK----------ETRRRSMRAN--------------------------------GP--------------------------------------------------------------------------------GQSAVAYSTYPANGVA----------------------------------RARG----------------------------------------------------------------------------------------------------------------PSLFGRIVP---------------------------------------------------------------------LSHIPVIRHLR--K------------------------------------------------------------------------------------------------------
>oki.51.58.t1_Apl
-----------------------------------------MAARASLYCGLLLSV----------------------CGLSF-------------------------------------------------------------------------------------------------------------------GGC-PS---Y--VDS-TG--EYVPPFDCPQ------YIWENADET---YCCRS-DSGTYNFCC--------------------------------------------DESLYKWYTNSHW---------------------------SIG-----------------------YTFAIM--TGVLLM---LSAF--------------CFIVRLLVIR-SRR----------SRQEPVMYVA------------------------------------------------------------------------------------------------------------SQRSDNPTANIARPPPPYPLST--------------------------------------------------------------------EHATMSPSLSPSV----------------------------------------------------------------------DGTAASPP---------------------------------------------------------------IYGGPSVDPPPPYPGYNSNPFGATNEKPYDVTY-----------------------------------------------------------------------------------------
>gbr.110.38.t1_Apl
---------------------------------------MAPQSSKSNPTLTVLIT----------------TLISIINYAFA-------------------------------------------------------------------------------------------------------------------DYC-QG---Y--TDPLTG--EFVTGFYCPG-------FSDDYQYY---KCCGP-S--DSQYCCN-------------------------------------------IEDYNNYHGRFYW---------------------------SVGK----------------------IIGVVI--GGILGL---VVLV--------------VVIAMVVCCY-ARN----------FKRRQQTATT------------SGTHSMIRTRTTQRQRLDYPQQ--------------------------------------------------------RQDYQQQSLGHSHQSQSISSREQAYESLGPSYPPPAYITL-------------------------------------------------------------------------PHQSHPQP------------------------------------------------------------------KQTPVGQDYYRY----------------------------------------------------------------GQEHPAPSYVDFSQQA--LEFSSPQPDYNSHKPDAANTFAPEAAPPPPI------------------------------------------------------------------------
>oki.51.51.t1_Apl
---------------------------------------MAPQSSKSNPTLTVLIT----------------TLISIINYAFA-------------------------------------------------------------------------------------------------------------------DYC-QG---Y--TDPLTG--EFVTGFYCPG-------FSDDYQYY---KCCGP-S--DSQYCCN-------------------------------------------IEDYNNYHGRFYW---------------------------SVGK----------------------IIGVVI--GGILGL---VVLV--------------VVIAMVVCCY-ARN----------FKRRQQTATT------------SGTHSMIRTRTTQRQRLDYSQQ--------------------------------------------------------RQDYQQQSLGHSHQSQSISSREQAYESLGPSYPPPAYITL----------------------------------PHQSHPQ------------------------------------PKQT---------------------------------------------------------------------PVGQDYYRY----------------------------------------------------------------GQAHPAPSYVDFSQQA--LEFSSPQPDYNS------------HKPDAANTFAPEAAPPPPI------------------------------------------------------------
>gbr.43.12.t1_Apl
------------------------------------MARSAGLLLVGLGLLLAAVA--------------SLCLADDPDNLVS-------------------------------------------------------------------------------------------------------------LEEVLGEYC-EG---Y--YDE-NK--EYHDGFQCKG-------THDAPDEL---SCCGT-P--TDKYCC--------------------------------------DKGFFIDSLRVPPSHNDSD---------------------------VDAD----------------------VDIYDI-----------NTLN--------------GSSTDPGRVY-SDRHHHHYHQHPDRRRSARYMMS------------------------------------------------------------------------------------------------------------------PGGLRETLMRARRKRR-------------------------------------------------------------------------APNTEVSA---------------------------------------------------------------------ELPAELSSP------------------------------------------------------------------AISASGPPDGARGA--CLPHRRSRTPAV------------LHGTPAAILGGVQ------------------------------------------------------------------
>pfl_40v0_9_20150316_1g11623.t1_Pfl
----------------------------MSPLTTCRGCFEYSSHCIDRWYESVNILLKDKMALTVGIGVVIFISNLFISGVHG-------------------------------------------------------------------------------------------------------------------EYC-SS---Y--YDS-YG--TYHLGFTCPT-------VFDWYDET---YCCGS-Y--NNKYCC--------------------------------------GYTEWLSNDYDGGVDNAIR------L--------------------GVGI----------------------IFGIVF---GVIVF---IVII--------------VAAIAKFVCK-LGS----------SNRTTVIRTG------------------------------------------------------------------------------------------------GAASAAPVVLSHTNTTNFVPTVSQSVMPPSNPVP-------------------------------------------------------------------------PPSYQDTY---------------------------------------------------------------------PTGFQQYPP----------------------------------------------------------------PQPVDNQAVKPNDVLV--TMALAVHFGMVLTVLDSGTVGMKGTVVAVVHINSAVIMKTVLIKMTVSTVIMDPNHHTTTTTNLKPIM-----------------------------------
>Sakowv30044923m_Sko
-----------------------------------------MAATNMYAIIWCLVC-------------------ISIAGVSS-------------------------------------------------------------------------------------------------------------------DTC-EG------YTS-YG--IYYEGFECPT-------LLYTEDET---YCCGD-D--SYRYCCD-------------------------------------QSAFDFGNDLDDAVDTAVG------L--------------------ATAV----------------------IIGIICGVIALVVL---IIVC--------------IVVCVYCCIK-GAT----------SSSQATTTVV------------------------------------------------------------------------------------------------------------------HRKLILMENITLLQIY--------------------------------------------------------------------------------------------------------------------------------------------------------------------------------------------------------------------------------------------------------------------------------------------------------------------------------------------------------
>Sakowv30044922m_Sko
-----------------------------------------MAATNMYAIIWCLVC-------------------ISIAGVSS-------------------------------------------------------------------------------------------------------------------DTC-EG------YTS-YG--IYYEGFECPT-------LLYTEDET---YCCGD-D--SYRYCCD-------------------------------------QSAFDFGNDLDDAVDTAVG------L--------------------ATAV----------------------IIGIICGVIALVVL---IIVC--------------IVVCVYCCIK-GAT----------SSSQATTTVV---------------------------------------------------------------------------------------------------------------------HQTAPAPAYSNAP---------------------------------------------------------------------------------------------------------------------------------------------------------------------------------------------------------------------------------------PPNYSEPG--KGPSYAV------------------------------------------------------------------------------------------------
>Sakowv30044909m_Sko
---------------------------------------MATEVSGNMSIVCILLF--------------------FAVTVHA-------------------------------------------------------------------------------------------------------------------YYC-PG---F--LDN-AG--VWRSGFFCPL-------EYNSPNYM---YCCGQ-T--YTRYCCD-------------------------------------YDDHQREQDTSNKATQGIY----------------GNGLTGNNIADNITSTHMFNGFHGSTEEEEGVVDVGVIIGIICGVFGFIVV---ITIT----------IAGVLIYTGICCSSSSSDTSAIIQHEASPASGCTANIT-------------------------------------------------------------------------------------------MEQLQGSPYRQLHVSTLSSPMCEQQQEKHISPSPQQQQH-------------------------------------------------------------------------QQHTSPIP---------------------------------------------------------------------PTAPLPSPP-----------------------------------------------------PLQQQQQQQHERQQQEEQLQTDFFHAQ--LPPPYTTRPMRIV------------------------------------------------------------------------------------------
>Sakowv30044910m_Sko
-----------------------------------------------MYITMRYIN--------------YIPCFF--HIVHA-------------------------------------------------------------------------------------------------------------------YYC-PG---F--LDN-AG--VWRSGFFCPL-------EYNSPNYM---YCCGQ-T--YTRYCCD------YDDHQREQDTSNKATQGIYGNGLTGNNIADNITSTHMFNGFHGSTEEEEG------VV-------------------DVGV----------------------IIGII---CGVFGF---IVVITITIAGV-------LIYTGICCSS-SSS------D---TSAIIQHEAS-----------------------------PASGC------------------TANIT---------------------------------MEQLQGSPYRQ-------------LHVSTLSSPMCEQQQE----------------------------------KHISPSPQ-------------------------------QQ--QHQQ-----------------------HTSP--------------------------------------IP--PTAPLPSPP------------------------------------------------PLQQQQQQQHERQQQEEQLQTDFFHAQLPPPY--TTRPMRIV-----------------------------------------------------------------------------------------------
>Sakowv30032051m_Sko
-----------------------------------------MAATNRYAIFWSLIC-------------------LHIAGVSG-------------------------------------------------------------------------------------------------------------------GTC-AG---YSDYS------SYHEAFECPS-------STDAEDMT---YCCGS-H--TYRYCCS-------------------------------------QADYDFDNDFDNVVESAIG------L--------------------AEGV----------------------LIAIIIGSIVTVIV---IIVS--------------IVACVYCCIK-GAT----------SEDTTTIIRQ-------------------------------------------------------------------------------------------------------------------------------EAP------------------------------------------------------------------------------------------------------------------------------------------------------APAYNIVPP-------------------------------------------------------------------------PNYPQSS--YAV----------------------------------------------------------------------------------------------------
>Sakowv30022729m_Sko
--------------------------------------------------VSFIAC----------------------------------------------------------------------------------------------------------------------------------------------EHC-LG---Y--IDS-DG--TYHSSFDCEG-------IFDNGD-----TCCGT-L--FDKYCC-------------------------------------------YEDVIVDVDEDDAM---------------------------SAGI----------------------IALLVV--GSVVVV---VIGV--------------CIAVCVCCCN-ACR----------STTTTTHCVQ-----------------------------QTSGS--------------------------------------------------------------------------------PTVVVSQSSQQQSVAQ----------------------------------PYHASGIQM----------------------------------APSV---------------------------------------------------------------------TPGFGYTPT---------------------------------------------------------------AASNPMAEYPPPYAQGG--MVDPKY-------------------------------------------------------------------------------------------------
>Sakowv30044917m_Sko
-------------------------------------MAAAKMVAMQLGCVVIFFL--------GHLQISNGQRNVSVSSSDQ-------------------------------------------------------------------------------------------------------------------GYC-ES---Y--YNI-YG--VEQQGFYCPQ-------EYDLPSET---YCCGE----GFRYCC---------------------------------------DYDTYQSSSKVNLDFNWN---------------------------NNNNSLNDLVNDFTEMGNVMATSILTIVGVIC--GIIAII---IIIV--------------VIVGVLICTGVCCR----------TSTHDTTIIR-----------------------------------------------------------------------------------------------------------------------NSAPPPTAVVT----------------------------------------------------------------------------SSQMY---------------------------------------------------------------------AAGTPQAQT--------------------------------------------------------------MVYQQPLPAYYPPQQQHMVYTSYSQAPSSTAYTVKV---------------------------------------------------------------------------------------
>Sakowv30033608m_Sko
---------------------------------------------METLGLLLSLT--------------FCCLALTVTEVKS-------------------------------------------------------------------------------------------------------------------DYC-YG---Y--YDS-DG--NYTEGFYCPK--TVNSSSEAGYNSSSKTYCCQS-S--TDKYCCDYDDW---------------------------------LSDGVSDVVICGTSVDYIG-----------------------------------------------------IVVVVV--AVLITI---GAIA--------------GIIACVCCCI-KKR----------SNNSTRAHVI---------------------------------------------------------------------------------------------------------------------HTQPYLQPQGALW-----------------------------------------------------------------------------TAES---------------------------------------------------------------------PPVYGVQPT--------------------------------------------------------------------FTEPPPPYDTLY--GK-----------------------------------------------------------------------------------------------------
